# Supplementary material for: Design rules for tuning charge-transfer emission in donor–acceptor nanohoops
Source: Chem Sci. 2026 Jul 16. Online ahead of print. doi: 10.1039/d6sc03959f (PMC13373506; doi:10.1039/d6sc03959f)
Supplement: SC-OLF-D6SC03959F-s002 [file SC-OLF-D6SC03959F-s002.cif]

# Supplementary Information (SI) for Chemical Science.
# This journal is © The Royal Society of Chemistry 2026

####################################################################### 
# 
# This file contains crystal structure data downloaded from the 
# Cambridge Structural Database (CSD) hosted by the Cambridge 
# Crystallographic Data Centre (CCDC).
# 
# Full information about CCDC data access policies and citation 
# guidelines are available at http://www.ccdc.cam.ac.uk/access/V1 
# 
# Audit and citation data items may have been added by the CCDC. 
# Please retain this information to preserve the provenance of 
# this file and to allow appropriate attribution of the data. 
# 
#######################################################################

data_cu_jasti249_0m_a_sq
_database_code_depnum_ccdc_archive 'CCDC 2550070'
_audit_update_record             
;
2026-04-27 deposited with the CCDC.	2026-07-01 downloaded from the CCDC.
;

_audit_creation_method           SHELXL-2019/1
_shelx_SHELXL_version_number     2019/1
_chemical_name_systematic        ?
_chemical_name_common            ?
_chemical_melting_point          ?
_chemical_formula_moiety         ?
_chemical_formula_sum            'C56 H34 N2 S3'
_chemical_formula_weight         831.03

loop_
_atom_type_symbol
_atom_type_description
_atom_type_scat_dispersion_real
_atom_type_scat_dispersion_imag
_atom_type_scat_source
C C 0.0181 0.0091 'International Tables Vol C Tables 4.2.6.8 and 6.1.1.4'
H H 0.0000 0.0000 'International Tables Vol C Tables 4.2.6.8 and 6.1.1.4'
N N 0.0311 0.0180 'International Tables Vol C Tables 4.2.6.8 and 6.1.1.4'
S S 0.3331 0.5567 'International Tables Vol C Tables 4.2.6.8 and 6.1.1.4'

_space_group_crystal_system      monoclinic
_space_group_IT_number           14
_space_group_name_H-M_alt        'P 21/n'
_space_group_name_Hall           '-P 2yn'

_shelx_space_group_comment       
;
The symmetry employed for this shelxl refinement is uniquely defined
by the following loop, which should always be used as a source of
symmetry information in preference to the above space-group names.
They are only intended as comments.
;

loop_
_space_group_symop_operation_xyz
'x, y, z'
'-x+1/2, y+1/2, -z+1/2'
'-x, -y, -z'
'x-1/2, -y-1/2, z-1/2'

_cell_length_a                   9.6588(6)
_cell_length_b                   28.3941(18)
_cell_length_c                   18.0364(10)
_cell_angle_alpha                90
_cell_angle_beta                 98.163(5)
_cell_angle_gamma                90
_cell_volume                     4896.4(5)
_cell_formula_units_Z            4
_cell_measurement_temperature    173(2)
_cell_measurement_reflns_used    2703
_cell_measurement_theta_min      2.92
_cell_measurement_theta_max      42.03

_exptl_crystal_description       cut-block
_exptl_crystal_colour            red
_exptl_crystal_density_meas      ?
_exptl_crystal_density_method    ?
_exptl_crystal_density_diffrn    1.127
_exptl_crystal_F_000             1728
_exptl_transmission_factor_min   ?
_exptl_transmission_factor_max   ?
_exptl_crystal_size_max          0.140
_exptl_crystal_size_mid          0.100
_exptl_crystal_size_min          0.020
_exptl_absorpt_coefficient_mu    1.659
_shelx_estimated_absorpt_T_min   0.801
_shelx_estimated_absorpt_T_max   0.968
_exptl_absorpt_correction_type   multi-scan
_exptl_absorpt_correction_T_min  0.6132
_exptl_absorpt_correction_T_max  0.7498
_exptl_absorpt_process_details   SADABS
_exptl_absorpt_special_details   ?
_diffrn_ambient_temperature      173(2)
_diffrn_radiation_wavelength     1.54178
_diffrn_radiation_type           CuK\a
_diffrn_source                   'Incoatec I\mS'
_diffrn_measurement_device_type  'Bruker Apex II CCD'
_diffrn_measurement_method       '\w and \f scans'
_diffrn_detector_area_resol_mean ?
_diffrn_reflns_number            17025
_diffrn_reflns_av_unetI/netI     0.0878
_diffrn_reflns_av_R_equivalents  0.0820
_diffrn_reflns_limit_h_min       -9
_diffrn_reflns_limit_h_max       9
_diffrn_reflns_limit_k_min       -21
_diffrn_reflns_limit_k_max       28
_diffrn_reflns_limit_l_min       -17
_diffrn_reflns_limit_l_max       17
_diffrn_reflns_theta_min         2.924
_diffrn_reflns_theta_max         49.866
_diffrn_reflns_theta_full        49.866
_diffrn_measured_fraction_theta_max 0.997
_diffrn_measured_fraction_theta_full 0.997
_diffrn_reflns_Laue_measured_fraction_max 0.997
_diffrn_reflns_Laue_measured_fraction_full 0.997
_diffrn_reflns_point_group_measured_fraction_max 0.997
_diffrn_reflns_point_group_measured_fraction_full 0.997
_reflns_number_total             4993
_reflns_number_gt                3152
_reflns_threshold_expression     'I > 2\s(I)'
_reflns_Friedel_coverage         0.000
_reflns_Friedel_fraction_max     .
_reflns_Friedel_fraction_full    .

_reflns_special_details          
;
 Reflections were merged by SHELXL according to the crystal
 class for the calculation of statistics and refinement.
 
 Structure factors included contributions from the .fab file.
 
 _reflns_Friedel_fraction is defined as the number of unique
 Friedel pairs measured divided by the number that would be
 possible theoretically, ignoring centric projections and
 systematic absences.
;

_computing_data_collection       'Bruker APEX2'
_computing_cell_refinement       'Bruker SAINT'
_computing_data_reduction        'Bruker SAINT'
_computing_structure_solution    'SHELXS-97 (Sheldrick 2008)'
_computing_structure_refinement  'SHELXL-2019/1 (Sheldrick, 2019)'
_computing_molecular_graphics    'Bruker SHELXTL'
_computing_publication_material  'Bruker SHELXTL'
_refine_special_details          ?
_refine_ls_structure_factor_coef Fsqd
_refine_ls_matrix_type           full
_refine_ls_weighting_scheme      calc
_refine_ls_weighting_details     
'w=1/[\s^2^(Fo^2^)+(0.0375P)^2^] where P=(Fo^2^+2Fc^2^)/3'
_atom_sites_solution_primary     ?
_atom_sites_solution_secondary   ?
_atom_sites_solution_hydrogens   geom
_refine_ls_hydrogen_treatment    constr
_refine_ls_extinction_method     none
_refine_ls_extinction_coef       .
_refine_ls_number_reflns         4993
_refine_ls_number_parameters     550
_refine_ls_number_restraints     0
_refine_ls_R_factor_all          0.0883
_refine_ls_R_factor_gt           0.0504
_refine_ls_wR_factor_ref         0.1092
_refine_ls_wR_factor_gt          0.0993
_refine_ls_goodness_of_fit_ref   1.041
_refine_ls_restrained_S_all      1.041
_refine_ls_shift/su_max          0.000
_refine_ls_shift/su_mean         0.000

loop_
_atom_site_label
_atom_site_type_symbol
_atom_site_fract_x
_atom_site_fract_y
_atom_site_fract_z
_atom_site_U_iso_or_equiv
_atom_site_adp_type
_atom_site_occupancy
_atom_site_site_symmetry_order
_atom_site_calc_flag
_atom_site_refinement_flags_posn
_atom_site_refinement_flags_adp
_atom_site_refinement_flags_occupancy
_atom_site_disorder_assembly
_atom_site_disorder_group
S1 S 0.87801(13) 0.66927(4) 0.08573(7) 0.0691(4) Uani 1 1 d . . . . .
S2 S 0.91233(14) 0.48067(4) 0.26624(7) 0.0715(4) Uani 1 1 d . . . . .
S3 S 0.98678(12) 0.70859(4) 0.43263(6) 0.0564(4) Uani 1 1 d . . . . .
N1 N 0.9057(3) 0.69396(12) 0.1677(2) 0.0563(10) Uani 1 1 d . . . . .
N2 N 0.9007(3) 0.61396(11) 0.1084(2) 0.0561(10) Uani 1 1 d . . . . .
C1 C 0.9367(4) 0.65857(16) 0.2180(3) 0.0438(12) Uani 1 1 d . . . . .
C2 C 0.9683(4) 0.66476(16) 0.2967(3) 0.0426(11) Uani 1 1 d . . . . .
C3 C 1.0096(4) 0.62390(17) 0.3353(2) 0.0552(13) Uani 1 1 d . . . . .
H3A H 1.040399 0.626030 0.387655 0.066 Uiso 1 1 calc R U . . .
C4 C 1.0083(4) 0.57950(16) 0.3012(3) 0.0587(13) Uani 1 1 d . . . . .
H4A H 1.042145 0.553439 0.331545 0.070 Uiso 1 1 calc R U . . .
C5 C 0.9613(4) 0.57123(16) 0.2271(3) 0.0490(12) Uani 1 1 d . . . . .
C6 C 0.9341(4) 0.61263(17) 0.1831(3) 0.0473(12) Uani 1 1 d . . . . .
C7 C 0.9209(4) 0.52405(15) 0.1999(3) 0.0477(12) Uani 1 1 d . . . . .
C8 C 0.8615(4) 0.50764(18) 0.1310(3) 0.0554(13) Uani 1 1 d . . . . .
H8A H 0.856472 0.525718 0.086340 0.066 Uiso 1 1 calc R U . . .
C10 C 0.8087(4) 0.46131(18) 0.1328(3) 0.0591(13) Uani 1 1 d . . . . .
H10A H 0.765064 0.445154 0.089570 0.071 Uiso 1 1 calc R U . . .
C11 C 0.8267(5) 0.44209(16) 0.2029(3) 0.0553(13) Uani 1 1 d . . . . .
C12 C 0.7660(6) 0.40054(17) 0.2354(3) 0.0574(13) Uani 1 1 d . . . . .
C13 C 0.6226(7) 0.39465(17) 0.2249(3) 0.0708(15) Uani 1 1 d . . . . .
H13A H 0.568075 0.409631 0.183584 0.085 Uiso 1 1 calc R U . . .
C14 C 0.5560(5) 0.36746(18) 0.2731(3) 0.0691(15) Uani 1 1 d . . . . .
H14A H 0.457256 0.363834 0.264345 0.083 Uiso 1 1 calc R U . . .
C15 C 0.6345(6) 0.34537(15) 0.3345(3) 0.0591(14) Uani 1 1 d . . . . .
C16 C 0.7790(6) 0.34610(15) 0.3396(3) 0.0658(14) Uani 1 1 d . . . . .
H16A H 0.834157 0.327595 0.376546 0.079 Uiso 1 1 calc R U . . .
C17 C 0.8435(5) 0.37366(18) 0.2912(3) 0.0683(15) Uani 1 1 d . . . . .
H17A H 0.942698 0.374253 0.296101 0.082 Uiso 1 1 calc R U . . .
C18 C 0.5720(6) 0.32958(18) 0.4006(3) 0.0643(14) Uani 1 1 d . . . . .
C19 C 0.4614(6) 0.35455(16) 0.4223(4) 0.0721(15) Uani 1 1 d . . . . .
H19A H 0.406267 0.373755 0.386357 0.087 Uiso 1 1 calc R U . . .
C20 C 0.4283(5) 0.35251(17) 0.4948(4) 0.0720(15) Uani 1 1 d . . . . .
H20A H 0.350498 0.369810 0.507115 0.086 Uiso 1 1 calc R U . . .
C21 C 0.5079(6) 0.32533(18) 0.5496(4) 0.0647(15) Uani 1 1 d . . . . .
C22 C 0.6070(5) 0.29491(16) 0.5256(3) 0.0672(14) Uani 1 1 d . . . . .
H22A H 0.654053 0.272652 0.559581 0.081 Uiso 1 1 calc R U . . .
C23 C 0.6370(5) 0.29705(16) 0.4523(4) 0.0677(15) Uani 1 1 d . . . . .
H23A H 0.703473 0.275793 0.437101 0.081 Uiso 1 1 calc R U . . .
C24 C 0.5106(6) 0.33520(15) 0.6297(4) 0.0588(14) Uani 1 1 d . . . . .
C25 C 0.6385(6) 0.33914(15) 0.6726(4) 0.0655(15) Uani 1 1 d . . . . .
H25A H 0.718466 0.327271 0.653630 0.079 Uiso 1 1 calc R U . . .
C26 C 0.6557(5) 0.35964(16) 0.7423(3) 0.0652(14) Uani 1 1 d . . . . .
H26A H 0.747380 0.362367 0.769092 0.078 Uiso 1 1 calc R U . . .
C27 C 0.5420(6) 0.37675(17) 0.7753(3) 0.0598(14) Uani 1 1 d . . . . .
C28 C 0.4132(6) 0.36890(17) 0.7342(4) 0.0724(16) Uani 1 1 d . . . . .
H28A H 0.332149 0.377504 0.755326 0.087 Uiso 1 1 calc R U . . .
C29 C 0.3956(5) 0.34904(17) 0.6633(4) 0.0726(16) Uani 1 1 d . . . . .
H29A H 0.303898 0.344783 0.637148 0.087 Uiso 1 1 calc R U . . .
C30 C 0.5673(6) 0.40873(19) 0.8399(3) 0.0625(15) Uani 1 1 d . . . . .
C31 C 0.4735(5) 0.4455(2) 0.8487(3) 0.0677(15) Uani 1 1 d . . . . .
H31A H 0.379115 0.443154 0.825536 0.081 Uiso 1 1 calc R U . . .
C32 C 0.5166(6) 0.48470(19) 0.8904(3) 0.0631(15) Uani 1 1 d . . . . .
H32A H 0.450811 0.508954 0.895364 0.076 Uiso 1 1 calc R U . . .
C33 C 0.6522(6) 0.4900(2) 0.9253(2) 0.0586(14) Uani 1 1 d . . . . .
C34 C 0.7379(5) 0.4500(2) 0.9270(3) 0.0646(14) Uani 1 1 d . . . . .
H34A H 0.827516 0.450298 0.956578 0.078 Uiso 1 1 calc R U . . .
C35 C 0.6943(6) 0.41036(19) 0.8867(3) 0.0663(15) Uani 1 1 d . . . . .
H35A H 0.752661 0.383286 0.891019 0.080 Uiso 1 1 calc R U . . .
C36 C 0.7065(5) 0.53814(19) 0.9404(2) 0.0575(13) Uani 1 1 d . . . . .
C37 C 0.6234(5) 0.57645(19) 0.9538(2) 0.0575(13) Uani 1 1 d . . . . .
H37A H 0.539267 0.571222 0.974217 0.069 Uiso 1 1 calc R U . . .
C38 C 0.6610(5) 0.62168(18) 0.9382(2) 0.0529(13) Uani 1 1 d . . . . .
H38A H 0.600372 0.646818 0.946791 0.063 Uiso 1 1 calc R U . . .
C39 C 0.7851(5) 0.63205(18) 0.9099(2) 0.0546(13) Uani 1 1 d . . . . .
C40 C 0.8766(5) 0.5937(2) 0.9076(2) 0.0628(14) Uani 1 1 d . . . . .
H40A H 0.967733 0.599337 0.895501 0.075 Uiso 1 1 calc R U . . .
C41 C 0.8387(5) 0.54858(19) 0.9222(2) 0.0621(14) Uani 1 1 d . . . . .
H41A H 0.904006 0.523779 0.919981 0.075 Uiso 1 1 calc R U . . .
C42 C 0.8095(5) 0.67523(17) 0.8675(2) 0.0489(12) Uani 1 1 d . . . . .
C43 C 0.6979(5) 0.69990(16) 0.8310(3) 0.0509(13) Uani 1 1 d . . . . .
H43A H 0.608449 0.696402 0.846500 0.061 Uiso 1 1 calc R U . . .
C44 C 0.7132(5) 0.72986(15) 0.7718(3) 0.0536(13) Uani 1 1 d . . . . .
H44A H 0.633758 0.746206 0.747438 0.064 Uiso 1 1 calc R U . . .
C45 C 0.8429(5) 0.73657(14) 0.7473(3) 0.0481(12) Uani 1 1 d . . . . .
C46 C 0.9570(5) 0.71653(17) 0.7918(3) 0.0572(13) Uani 1 1 d . . . . .
H46A H 1.048441 0.723438 0.781244 0.069 Uiso 1 1 calc R U . . .
C47 C 0.9422(5) 0.68697(16) 0.8508(3) 0.0623(14) Uani 1 1 d . . . . .
H47A H 1.022989 0.674442 0.880430 0.075 Uiso 1 1 calc R U . . .
C48 C 0.8545(5) 0.75651(14) 0.6730(3) 0.0472(12) Uani 1 1 d . . . . .
C49 C 0.7392(5) 0.76024(14) 0.6181(3) 0.0557(13) Uani 1 1 d . . . . .
H49A H 0.648534 0.757834 0.632420 0.067 Uiso 1 1 calc R U . . .
C50 C 0.7505(5) 0.76736(13) 0.5431(3) 0.0545(12) Uani 1 1 d . . . . .
H50A H 0.668712 0.769934 0.507195 0.065 Uiso 1 1 calc R U . . .
C51 C 0.8821(6) 0.77070(13) 0.5206(3) 0.0496(12) Uani 1 1 d . . . . .
C52 C 0.9957(5) 0.77331(14) 0.5759(3) 0.0564(13) Uani 1 1 d . . . . .
H52A H 1.085089 0.779747 0.562124 0.068 Uiso 1 1 calc R U . . .
C53 C 0.9846(5) 0.76692(13) 0.6509(3) 0.0568(13) Uani 1 1 d . . . . .
H53A H 1.065272 0.769586 0.687528 0.068 Uiso 1 1 calc R U . . .
C54 C 0.8969(4) 0.76026(13) 0.4427(3) 0.0464(12) Uani 1 1 d . . . . .
C55 C 0.8391(4) 0.77596(15) 0.3742(3) 0.0541(13) Uani 1 1 d . . . . .
H55A H 0.786090 0.804193 0.367226 0.065 Uiso 1 1 calc R U . . .
C56 C 0.8646(4) 0.74660(16) 0.3136(3) 0.0526(12) Uani 1 1 d . . . . .
H56A H 0.832044 0.753469 0.262587 0.063 Uiso 1 1 calc R U . . .
C57 C 0.9410(4) 0.70748(16) 0.3368(2) 0.0434(11) Uani 1 1 d . . . . .

loop_
_atom_site_aniso_label
_atom_site_aniso_U_11
_atom_site_aniso_U_22
_atom_site_aniso_U_33
_atom_site_aniso_U_23
_atom_site_aniso_U_13
_atom_site_aniso_U_12
S1 0.0838(10) 0.0717(9) 0.0508(9) 0.0107(7) 0.0059(8) -0.0072(7)
S2 0.0978(11) 0.0580(8) 0.0568(9) -0.0029(7) 0.0040(8) -0.0035(8)
S3 0.0609(8) 0.0516(7) 0.0568(9) 0.0015(6) 0.0089(7) 0.0026(6)
N1 0.056(3) 0.065(3) 0.046(3) 0.006(2) 0.002(2) -0.007(2)
N2 0.056(3) 0.063(3) 0.050(3) 0.009(2) 0.007(2) 0.005(2)
C1 0.029(3) 0.061(4) 0.041(4) 0.013(3) 0.006(3) -0.002(2)
C2 0.040(3) 0.049(3) 0.039(3) 0.005(3) 0.008(3) -0.008(2)
C3 0.063(3) 0.056(3) 0.046(3) 0.003(3) 0.006(3) 0.003(3)
C4 0.069(4) 0.054(3) 0.051(4) 0.004(3) 0.001(3) 0.011(3)
C5 0.049(3) 0.057(3) 0.042(3) 0.005(3) 0.008(3) 0.009(3)
C6 0.038(3) 0.064(4) 0.041(3) 0.003(3) 0.011(3) 0.001(3)
C7 0.052(3) 0.052(3) 0.039(3) 0.000(3) 0.009(3) 0.012(3)
C8 0.050(3) 0.074(4) 0.045(3) -0.006(3) 0.016(3) 0.016(3)
C10 0.048(3) 0.067(4) 0.062(4) -0.016(3) 0.009(3) 0.015(3)
C11 0.063(4) 0.049(3) 0.054(4) -0.016(3) 0.007(3) 0.004(3)
C12 0.055(4) 0.053(4) 0.062(4) -0.025(3) -0.003(3) 0.009(3)
C13 0.085(5) 0.054(4) 0.067(4) -0.017(3) -0.010(4) -0.004(3)
C14 0.063(4) 0.053(3) 0.082(4) -0.017(3) -0.020(4) -0.006(3)
C15 0.054(4) 0.037(3) 0.083(5) -0.014(3) -0.003(4) -0.003(3)
C16 0.074(5) 0.038(3) 0.085(4) -0.002(3) 0.008(4) 0.010(3)
C17 0.061(4) 0.057(3) 0.085(4) -0.013(3) 0.003(4) 0.023(3)
C18 0.054(4) 0.038(3) 0.095(5) -0.005(3) -0.009(4) -0.002(3)
C19 0.057(4) 0.063(4) 0.091(5) 0.014(3) -0.011(4) -0.007(3)
C20 0.047(4) 0.061(4) 0.104(5) 0.013(4) -0.003(4) 0.000(3)
C21 0.053(4) 0.037(3) 0.103(5) 0.010(4) 0.009(4) -0.007(3)
C22 0.073(4) 0.040(3) 0.083(5) 0.010(3) -0.007(3) -0.013(3)
C23 0.062(4) 0.033(3) 0.102(5) -0.009(3) -0.010(4) 0.000(3)
C24 0.041(4) 0.044(3) 0.089(5) 0.019(3) 0.004(4) -0.004(3)
C25 0.059(5) 0.047(3) 0.090(5) 0.004(3) 0.011(4) 0.010(3)
C26 0.040(4) 0.054(3) 0.099(5) 0.022(3) 0.003(4) -0.001(3)
C27 0.042(4) 0.046(3) 0.094(5) 0.024(3) 0.018(4) 0.001(3)
C28 0.055(5) 0.068(4) 0.097(5) 0.020(4) 0.025(4) -0.007(3)
C29 0.036(4) 0.064(4) 0.119(6) 0.025(4) 0.014(4) -0.010(3)
C30 0.048(4) 0.061(4) 0.082(5) 0.023(3) 0.023(4) 0.005(3)
C31 0.042(3) 0.073(4) 0.094(4) 0.019(4) 0.030(3) 0.001(4)
C32 0.051(4) 0.063(4) 0.080(4) 0.016(3) 0.025(3) 0.010(3)
C33 0.052(4) 0.077(4) 0.049(3) 0.012(3) 0.018(3) 0.022(4)
C34 0.065(4) 0.085(4) 0.047(3) 0.020(3) 0.016(3) 0.024(4)
C35 0.074(5) 0.061(4) 0.067(4) 0.024(3) 0.023(4) 0.022(3)
C36 0.055(4) 0.073(4) 0.047(3) 0.006(3) 0.017(3) 0.018(3)
C37 0.056(3) 0.076(4) 0.043(3) 0.003(3) 0.015(3) 0.011(3)
C38 0.048(3) 0.071(4) 0.043(3) -0.005(3) 0.018(3) 0.017(3)
C39 0.048(4) 0.070(4) 0.044(3) -0.018(3) 0.004(3) 0.013(3)
C40 0.041(3) 0.090(4) 0.058(3) -0.004(3) 0.011(3) 0.004(3)
C41 0.051(4) 0.077(4) 0.060(4) 0.005(3) 0.012(3) 0.024(3)
C42 0.030(3) 0.071(4) 0.045(3) -0.016(3) 0.004(3) 0.002(3)
C43 0.039(3) 0.060(3) 0.057(4) -0.024(3) 0.015(3) 0.010(3)
C44 0.044(4) 0.054(3) 0.063(4) -0.017(3) 0.010(3) 0.006(3)
C45 0.037(3) 0.048(3) 0.061(4) -0.017(3) 0.008(3) -0.004(3)
C46 0.041(4) 0.069(4) 0.062(4) -0.014(3) 0.008(3) -0.004(3)
C47 0.053(4) 0.074(4) 0.058(4) -0.018(3) 0.001(3) 0.006(3)
C48 0.039(3) 0.048(3) 0.056(4) -0.021(3) 0.008(3) -0.009(3)
C49 0.038(4) 0.057(3) 0.072(4) -0.016(3) 0.007(3) -0.004(3)
C50 0.048(4) 0.053(3) 0.061(4) -0.006(3) 0.001(3) 0.001(2)
C51 0.044(4) 0.037(3) 0.068(4) -0.009(3) 0.008(3) -0.005(2)
C52 0.042(4) 0.056(3) 0.072(4) -0.018(3) 0.010(3) -0.009(3)
C53 0.046(4) 0.052(3) 0.071(4) -0.019(3) 0.003(3) -0.006(2)
C54 0.040(3) 0.041(3) 0.058(4) -0.001(3) 0.010(3) -0.002(2)
C55 0.043(3) 0.046(3) 0.072(4) 0.007(3) 0.004(3) -0.008(2)
C56 0.045(3) 0.052(3) 0.061(4) 0.010(3) 0.010(3) -0.009(3)
C57 0.042(3) 0.049(3) 0.039(3) 0.006(3) 0.006(2) -0.006(3)

_geom_special_details            
;
 All esds (except the esd in the dihedral angle between two l.s. planes)
 are estimated using the full covariance matrix.  The cell esds are taken
 into account individually in the estimation of esds in distances, angles
 and torsion angles; correlations between esds in cell parameters are only
 used when they are defined by crystal symmetry.  An approximate (isotropic)
 treatment of cell esds is used for estimating esds involving l.s. planes.
;

loop_
_geom_bond_atom_site_label_1
_geom_bond_atom_site_label_2
_geom_bond_distance
_geom_bond_site_symmetry_2
_geom_bond_publ_flag
S1 N1 1.623(3) . ?
S1 N2 1.630(3) . ?
S2 C11 1.709(4) . ?
S2 C7 1.728(4) . ?
S3 C57 1.722(4) . ?
S3 C54 1.727(4) . ?
N1 C1 1.359(4) . ?
N2 C6 1.340(4) . ?
C1 C2 1.419(5) . ?
C1 C6 1.447(5) . ?
C2 C3 1.383(5) . ?
C2 C57 1.456(5) . ?
C3 C4 1.402(5) . ?
C3 H3A 0.9500 . ?
C4 C5 1.370(5) . ?
C4 H4A 0.9500 . ?
C5 C6 1.422(5) . ?
C5 C7 1.461(5) . ?
C7 C8 1.374(5) . ?
C8 C10 1.413(5) . ?
C8 H8A 0.9500 . ?
C10 C11 1.365(5) . ?
C10 H10A 0.9500 . ?
C11 C12 1.476(6) . ?
C12 C13 1.381(6) . ?
C12 C17 1.393(6) . ?
C13 C14 1.386(6) . ?
C13 H13A 0.9500 . ?
C14 C15 1.399(6) . ?
C14 H14A 0.9500 . ?
C15 C16 1.386(5) . ?
C15 C18 1.481(6) . ?
C16 C17 1.385(5) . ?
C16 H16A 0.9500 . ?
C17 H17A 0.9500 . ?
C18 C19 1.383(6) . ?
C18 C23 1.396(6) . ?
C19 C20 1.391(6) . ?
C19 H19A 0.9500 . ?
C20 C21 1.396(6) . ?
C20 H20A 0.9500 . ?
C21 C22 1.403(6) . ?
C21 C24 1.467(6) . ?
C22 C23 1.395(6) . ?
C22 H22A 0.9500 . ?
C23 H23A 0.9500 . ?
C24 C25 1.367(6) . ?
C24 C29 1.395(6) . ?
C25 C26 1.373(6) . ?
C25 H25A 0.9500 . ?
C26 C27 1.408(6) . ?
C26 H26A 0.9500 . ?
C27 C28 1.374(6) . ?
C27 C30 1.470(6) . ?
C28 C29 1.386(6) . ?
C28 H28A 0.9500 . ?
C29 H29A 0.9500 . ?
C30 C35 1.387(6) . ?
C30 C31 1.405(6) . ?
C31 C32 1.376(6) . ?
C31 H31A 0.9500 . ?
C32 C33 1.378(6) . ?
C32 H32A 0.9500 . ?
C33 C34 1.403(6) . ?
C33 C36 1.476(6) . ?
C34 C35 1.372(6) . ?
C34 H34A 0.9500 . ?
C35 H35A 0.9500 . ?
C36 C37 1.393(5) . ?
C36 C41 1.394(5) . ?
C37 C38 1.375(5) . ?
C37 H37A 0.9500 . ?
C38 C39 1.399(5) . ?
C38 H38A 0.9500 . ?
C39 C40 1.406(5) . ?
C39 C42 1.481(5) . ?
C40 C41 1.369(5) . ?
C40 H40A 0.9500 . ?
C41 H41A 0.9500 . ?
C42 C43 1.373(5) . ?
C42 C47 1.398(5) . ?
C43 C44 1.389(5) . ?
C43 H43A 0.9500 . ?
C44 C45 1.400(5) . ?
C44 H44A 0.9500 . ?
C45 C46 1.390(5) . ?
C45 C48 1.474(5) . ?
C46 C47 1.378(5) . ?
C46 H46A 0.9500 . ?
C47 H47A 0.9500 . ?
C48 C49 1.385(5) . ?
C48 C53 1.402(5) . ?
C49 C50 1.388(5) . ?
C49 H49A 0.9500 . ?
C50 C51 1.391(5) . ?
C50 H50A 0.9500 . ?
C51 C52 1.377(5) . ?
C51 C54 1.463(6) . ?
C52 C53 1.384(5) . ?
C52 H52A 0.9500 . ?
C53 H53A 0.9500 . ?
C54 C55 1.357(5) . ?
C55 C56 1.423(5) . ?
C55 H55A 0.9500 . ?
C56 C57 1.366(5) . ?
C56 H56A 0.9500 . ?

loop_
_geom_angle_atom_site_label_1
_geom_angle_atom_site_label_2
_geom_angle_atom_site_label_3
_geom_angle
_geom_angle_site_symmetry_1
_geom_angle_site_symmetry_3
_geom_angle_publ_flag
N1 S1 N2 100.89(19) . . ?
C11 S2 C7 93.4(3) . . ?
C57 S3 C54 93.4(2) . . ?
C1 N1 S1 106.3(3) . . ?
C6 N2 S1 106.5(3) . . ?
N1 C1 C2 124.9(4) . . ?
N1 C1 C6 112.8(4) . . ?
C2 C1 C6 122.3(4) . . ?
C3 C2 C1 114.0(4) . . ?
C3 C2 C57 120.5(4) . . ?
C1 C2 C57 124.9(4) . . ?
C2 C3 C4 123.3(4) . . ?
C2 C3 H3A 118.4 . . ?
C4 C3 H3A 118.4 . . ?
C5 C4 C3 124.3(4) . . ?
C5 C4 H4A 117.9 . . ?
C3 C4 H4A 117.9 . . ?
C4 C5 C6 114.4(4) . . ?
C4 C5 C7 121.4(4) . . ?
C6 C5 C7 123.5(4) . . ?
N2 C6 C5 125.7(5) . . ?
N2 C6 C1 113.5(4) . . ?
C5 C6 C1 120.8(4) . . ?
C8 C7 C5 132.2(4) . . ?
C8 C7 S2 109.3(3) . . ?
C5 C7 S2 117.2(3) . . ?
C7 C8 C10 113.6(4) . . ?
C7 C8 H8A 123.2 . . ?
C10 C8 H8A 123.2 . . ?
C11 C10 C8 113.3(5) . . ?
C11 C10 H10A 123.4 . . ?
C8 C10 H10A 123.4 . . ?
C10 C11 C12 133.0(5) . . ?
C10 C11 S2 110.4(4) . . ?
C12 C11 S2 115.4(4) . . ?
C13 C12 C17 117.3(5) . . ?
C13 C12 C11 119.3(5) . . ?
C17 C12 C11 121.5(6) . . ?
C12 C13 C14 121.8(5) . . ?
C12 C13 H13A 119.1 . . ?
C14 C13 H13A 119.1 . . ?
C13 C14 C15 119.9(5) . . ?
C13 C14 H14A 120.1 . . ?
C15 C14 H14A 120.1 . . ?
C16 C15 C14 118.3(5) . . ?
C16 C15 C18 118.2(6) . . ?
C14 C15 C18 122.5(6) . . ?
C17 C16 C15 120.3(5) . . ?
C17 C16 H16A 119.8 . . ?
C15 C16 H16A 119.8 . . ?
C16 C17 C12 121.4(5) . . ?
C16 C17 H17A 119.3 . . ?
C12 C17 H17A 119.3 . . ?
C19 C18 C23 116.3(5) . . ?
C19 C18 C15 119.4(5) . . ?
C23 C18 C15 122.8(6) . . ?
C18 C19 C20 122.3(5) . . ?
C18 C19 H19A 118.9 . . ?
C20 C19 H19A 118.9 . . ?
C19 C20 C21 120.8(5) . . ?
C19 C20 H20A 119.6 . . ?
C21 C20 H20A 119.6 . . ?
C20 C21 C22 116.9(5) . . ?
C20 C21 C24 121.5(6) . . ?
C22 C21 C24 120.3(5) . . ?
C23 C22 C21 120.6(5) . . ?
C23 C22 H22A 119.7 . . ?
C21 C22 H22A 119.7 . . ?
C22 C23 C18 121.8(5) . . ?
C22 C23 H23A 119.1 . . ?
C18 C23 H23A 119.1 . . ?
C25 C24 C29 116.2(5) . . ?
C25 C24 C21 117.5(5) . . ?
C29 C24 C21 125.3(6) . . ?
C24 C25 C26 122.4(5) . . ?
C24 C25 H25A 118.8 . . ?
C26 C25 H25A 118.8 . . ?
C25 C26 C27 122.2(5) . . ?
C25 C26 H26A 118.9 . . ?
C27 C26 H26A 118.9 . . ?
C28 C27 C26 114.6(6) . . ?
C28 C27 C30 124.3(6) . . ?
C26 C27 C30 119.8(6) . . ?
C27 C28 C29 123.2(5) . . ?
C27 C28 H28A 118.4 . . ?
C29 C28 H28A 118.4 . . ?
C28 C29 C24 121.0(5) . . ?
C28 C29 H29A 119.5 . . ?
C24 C29 H29A 119.5 . . ?
C35 C30 C31 115.8(6) . . ?
C35 C30 C27 122.4(5) . . ?
C31 C30 C27 120.7(6) . . ?
C32 C31 C30 120.9(5) . . ?
C32 C31 H31A 119.6 . . ?
C30 C31 H31A 119.6 . . ?
C31 C32 C33 122.1(5) . . ?
C31 C32 H32A 118.9 . . ?
C33 C32 H32A 118.9 . . ?
C32 C33 C34 116.2(5) . . ?
C32 C33 C36 118.3(5) . . ?
C34 C33 C36 123.6(5) . . ?
C35 C34 C33 121.0(5) . . ?
C35 C34 H34A 119.5 . . ?
C33 C34 H34A 119.5 . . ?
C34 C35 C30 121.9(5) . . ?
C34 C35 H35A 119.1 . . ?
C30 C35 H35A 119.1 . . ?
C37 C36 C41 116.4(5) . . ?
C37 C36 C33 123.9(5) . . ?
C41 C36 C33 117.8(5) . . ?
C38 C37 C36 121.2(4) . . ?
C38 C37 H37A 119.4 . . ?
C36 C37 H37A 119.4 . . ?
C37 C38 C39 122.4(4) . . ?
C37 C38 H38A 118.8 . . ?
C39 C38 H38A 118.8 . . ?
C38 C39 C40 115.0(5) . . ?
C38 C39 C42 124.7(5) . . ?
C40 C39 C42 118.6(5) . . ?
C41 C40 C39 122.2(4) . . ?
C41 C40 H40A 118.9 . . ?
C39 C40 H40A 118.9 . . ?
C40 C41 C36 121.5(4) . . ?
C40 C41 H41A 119.2 . . ?
C36 C41 H41A 119.2 . . ?
C43 C42 C47 117.2(5) . . ?
C43 C42 C39 119.9(5) . . ?
C47 C42 C39 121.8(5) . . ?
C42 C43 C44 121.2(4) . . ?
C42 C43 H43A 119.4 . . ?
C44 C43 H43A 119.4 . . ?
C43 C44 C45 121.6(4) . . ?
C43 C44 H44A 119.2 . . ?
C45 C44 H44A 119.2 . . ?
C46 C45 C44 115.7(4) . . ?
C46 C45 C48 121.8(5) . . ?
C44 C45 C48 121.8(5) . . ?
C47 C46 C45 122.3(4) . . ?
C47 C46 H46A 118.8 . . ?
C45 C46 H46A 118.8 . . ?
C46 C47 C42 120.7(5) . . ?
C46 C47 H47A 119.6 . . ?
C42 C47 H47A 119.6 . . ?
C49 C48 C53 116.3(4) . . ?
C49 C48 C45 121.5(5) . . ?
C53 C48 C45 121.7(5) . . ?
C48 C49 C50 122.8(4) . . ?
C48 C49 H49A 118.6 . . ?
C50 C49 H49A 118.6 . . ?
C49 C50 C51 119.7(5) . . ?
C49 C50 H50A 120.1 . . ?
C51 C50 H50A 120.1 . . ?
C52 C51 C50 117.4(4) . . ?
C52 C51 C54 122.0(5) . . ?
C50 C51 C54 119.0(5) . . ?
C51 C52 C53 122.5(4) . . ?
C51 C52 H52A 118.7 . . ?
C53 C52 H52A 118.7 . . ?
C52 C53 C48 120.1(5) . . ?
C52 C53 H53A 119.9 . . ?
C48 C53 H53A 119.9 . . ?
C55 C54 C51 136.4(4) . . ?
C55 C54 S3 109.3(3) . . ?
C51 C54 S3 113.1(3) . . ?
C54 C55 C56 114.4(4) . . ?
C54 C55 H55A 122.8 . . ?
C56 C55 H55A 122.8 . . ?
C57 C56 C55 112.7(4) . . ?
C57 C56 H56A 123.6 . . ?
C55 C56 H56A 123.6 . . ?
C56 C57 C2 130.8(4) . . ?
C56 C57 S3 110.1(3) . . ?
C2 C57 S3 118.4(3) . . ?

loop_
_geom_torsion_atom_site_label_1
_geom_torsion_atom_site_label_2
_geom_torsion_atom_site_label_3
_geom_torsion_atom_site_label_4
_geom_torsion
_geom_torsion_site_symmetry_1
_geom_torsion_site_symmetry_2
_geom_torsion_site_symmetry_3
_geom_torsion_site_symmetry_4
_geom_torsion_publ_flag
N2 S1 N1 C1 0.7(3) . . . . ?
N1 S1 N2 C6 -1.0(3) . . . . ?
S1 N1 C1 C2 179.9(3) . . . . ?
S1 N1 C1 C6 -0.2(4) . . . . ?
N1 C1 C2 C3 -174.0(4) . . . . ?
C6 C1 C2 C3 6.1(5) . . . . ?
N1 C1 C2 C57 15.2(6) . . . . ?
C6 C1 C2 C57 -164.7(4) . . . . ?
C1 C2 C3 C4 -5.6(6) . . . . ?
C57 C2 C3 C4 165.7(4) . . . . ?
C2 C3 C4 C5 -2.6(7) . . . . ?
C3 C4 C5 C6 9.8(6) . . . . ?
C3 C4 C5 C7 -160.3(4) . . . . ?
S1 N2 C6 C5 179.2(3) . . . . ?
S1 N2 C6 C1 1.0(4) . . . . ?
C4 C5 C6 N2 173.2(4) . . . . ?
C7 C5 C6 N2 -17.0(6) . . . . ?
C4 C5 C6 C1 -8.8(6) . . . . ?
C7 C5 C6 C1 161.0(4) . . . . ?
N1 C1 C6 N2 -0.6(5) . . . . ?
C2 C1 C6 N2 179.3(3) . . . . ?
N1 C1 C6 C5 -178.8(3) . . . . ?
C2 C1 C6 C5 1.1(6) . . . . ?
C4 C5 C7 C8 174.1(4) . . . . ?
C6 C5 C7 C8 4.9(7) . . . . ?
C4 C5 C7 S2 8.4(5) . . . . ?
C6 C5 C7 S2 -160.8(3) . . . . ?
C11 S2 C7 C8 -1.5(3) . . . . ?
C11 S2 C7 C5 167.4(3) . . . . ?
C5 C7 C8 C10 -165.6(4) . . . . ?
S2 C7 C8 C10 1.0(4) . . . . ?
C7 C8 C10 C11 0.3(5) . . . . ?
C8 C10 C11 C12 165.2(4) . . . . ?
C8 C10 C11 S2 -1.4(5) . . . . ?
C7 S2 C11 C10 1.7(3) . . . . ?
C7 S2 C11 C12 -167.5(4) . . . . ?
C10 C11 C12 C13 -50.5(7) . . . . ?
S2 C11 C12 C13 115.6(4) . . . . ?
C10 C11 C12 C17 145.8(5) . . . . ?
S2 C11 C12 C17 -48.1(5) . . . . ?
C17 C12 C13 C14 7.4(6) . . . . ?
C11 C12 C13 C14 -157.0(4) . . . . ?
C12 C13 C14 C15 0.4(7) . . . . ?
C13 C14 C15 C16 -8.7(6) . . . . ?
C13 C14 C15 C18 159.2(4) . . . . ?
C14 C15 C16 C17 9.1(6) . . . . ?
C18 C15 C16 C17 -159.4(4) . . . . ?
C15 C16 C17 C12 -1.3(7) . . . . ?
C13 C12 C17 C16 -7.0(6) . . . . ?
C11 C12 C17 C16 157.0(4) . . . . ?
C16 C15 C18 C19 136.0(5) . . . . ?
C14 C15 C18 C19 -32.0(6) . . . . ?
C16 C15 C18 C23 -29.6(6) . . . . ?
C14 C15 C18 C23 162.4(4) . . . . ?
C23 C18 C19 C20 8.6(7) . . . . ?
C15 C18 C19 C20 -157.9(4) . . . . ?
C18 C19 C20 C21 1.0(7) . . . . ?
C19 C20 C21 C22 -9.8(7) . . . . ?
C19 C20 C21 C24 157.2(5) . . . . ?
C20 C21 C22 C23 8.8(6) . . . . ?
C24 C21 C22 C23 -158.3(4) . . . . ?
C21 C22 C23 C18 0.9(7) . . . . ?
C19 C18 C23 C22 -9.5(7) . . . . ?
C15 C18 C23 C22 156.4(4) . . . . ?
C20 C21 C24 C25 -129.2(5) . . . . ?
C22 C21 C24 C25 37.4(6) . . . . ?
C20 C21 C24 C29 38.9(7) . . . . ?
C22 C21 C24 C29 -154.6(4) . . . . ?
C29 C24 C25 C26 -6.0(6) . . . . ?
C21 C24 C25 C26 163.1(4) . . . . ?
C24 C25 C26 C27 2.0(7) . . . . ?
C25 C26 C27 C28 3.4(6) . . . . ?
C25 C26 C27 C30 -164.4(4) . . . . ?
C26 C27 C28 C29 -4.7(7) . . . . ?
C30 C27 C28 C29 162.4(4) . . . . ?
C27 C28 C29 C24 0.7(7) . . . . ?
C25 C24 C29 C28 4.7(6) . . . . ?
C21 C24 C29 C28 -163.5(4) . . . . ?
C28 C27 C30 C35 170.0(4) . . . . ?
C26 C27 C30 C35 -23.4(6) . . . . ?
C28 C27 C30 C31 -22.5(6) . . . . ?
C26 C27 C30 C31 144.0(4) . . . . ?
C35 C30 C31 C32 12.1(6) . . . . ?
C27 C30 C31 C32 -156.2(4) . . . . ?
C30 C31 C32 C33 0.0(7) . . . . ?
C31 C32 C33 C34 -10.7(6) . . . . ?
C31 C32 C33 C36 154.2(4) . . . . ?
C32 C33 C34 C35 9.2(6) . . . . ?
C36 C33 C34 C35 -154.9(4) . . . . ?
C33 C34 C35 C30 3.1(7) . . . . ?
C31 C30 C35 C34 -13.6(6) . . . . ?
C27 C30 C35 C34 154.4(4) . . . . ?
C32 C33 C36 C37 29.9(6) . . . . ?
C34 C33 C36 C37 -166.4(4) . . . . ?
C32 C33 C36 C41 -133.6(5) . . . . ?
C34 C33 C36 C41 30.1(6) . . . . ?
C41 C36 C37 C38 10.2(6) . . . . ?
C33 C36 C37 C38 -153.5(4) . . . . ?
C36 C37 C38 C39 -1.7(7) . . . . ?
C37 C38 C39 C40 -7.6(6) . . . . ?
C37 C38 C39 C42 157.2(4) . . . . ?
C38 C39 C40 C41 8.4(6) . . . . ?
C42 C39 C40 C41 -157.4(4) . . . . ?
C39 C40 C41 C36 0.0(7) . . . . ?
C37 C36 C41 C40 -9.3(6) . . . . ?
C33 C36 C41 C40 155.4(4) . . . . ?
C38 C39 C42 C43 -22.8(6) . . . . ?
C40 C39 C42 C43 141.5(4) . . . . ?
C38 C39 C42 C47 170.0(4) . . . . ?
C40 C39 C42 C47 -25.7(6) . . . . ?
C47 C42 C43 C44 9.8(6) . . . . ?
C39 C42 C43 C44 -158.0(4) . . . . ?
C42 C43 C44 C45 -0.6(6) . . . . ?
C43 C44 C45 C46 -8.3(6) . . . . ?
C43 C44 C45 C48 161.9(4) . . . . ?
C44 C45 C46 C47 8.0(6) . . . . ?
C48 C45 C46 C47 -162.2(4) . . . . ?
C45 C46 C47 C42 1.1(6) . . . . ?
C43 C42 C47 C46 -10.1(6) . . . . ?
C39 C42 C47 C46 157.4(4) . . . . ?
C46 C45 C48 C49 155.6(4) . . . . ?
C44 C45 C48 C49 -13.9(6) . . . . ?
C46 C45 C48 C53 -15.9(6) . . . . ?
C44 C45 C48 C53 174.5(4) . . . . ?
C53 C48 C49 C50 8.8(6) . . . . ?
C45 C48 C49 C50 -163.3(4) . . . . ?
C48 C49 C50 C51 0.4(6) . . . . ?
C49 C50 C51 C52 -8.9(6) . . . . ?
C49 C50 C51 C54 156.9(4) . . . . ?
C50 C51 C52 C53 8.2(6) . . . . ?
C54 C51 C52 C53 -157.2(4) . . . . ?
C51 C52 C53 C48 1.2(6) . . . . ?
C49 C48 C53 C52 -9.5(6) . . . . ?
C45 C48 C53 C52 162.5(4) . . . . ?
C52 C51 C54 C55 -139.0(5) . . . . ?
C50 C51 C54 C55 55.9(7) . . . . ?
C52 C51 C54 S3 55.0(5) . . . . ?
C50 C51 C54 S3 -110.1(4) . . . . ?
C57 S3 C54 C55 -1.9(3) . . . . ?
C57 S3 C54 C51 167.9(3) . . . . ?
C51 C54 C55 C56 -165.6(4) . . . . ?
S3 C54 C55 C56 0.8(5) . . . . ?
C54 C55 C56 C57 1.1(5) . . . . ?
C55 C56 C57 C2 167.2(4) . . . . ?
C55 C56 C57 S3 -2.5(4) . . . . ?
C3 C2 C57 C56 -159.2(4) . . . . ?
C1 C2 C57 C56 11.0(6) . . . . ?
C3 C2 C57 S3 9.8(5) . . . . ?
C1 C2 C57 S3 -179.9(3) . . . . ?
C54 S3 C57 C56 2.6(3) . . . . ?
C54 S3 C57 C2 -168.6(3) . . . . ?

loop_
_geom_hbond_atom_site_label_D
_geom_hbond_atom_site_label_H
_geom_hbond_atom_site_label_A
_geom_hbond_distance_DH
_geom_hbond_distance_HA
_geom_hbond_distance_DA
_geom_hbond_angle_DHA
_geom_hbond_site_symmetry_A
_geom_hbond_publ_flag
C56 H56A N1 0.95 2.58 3.102(6) 115.1 . yes
C8 H8A N2 0.95 2.56 3.077(6) 114.2 . yes

_refine_diff_density_max         0.174
_refine_diff_density_min         -0.264
_refine_diff_density_rms         0.040


# SQUEEZE RESULTS (Version = 150216)
# Note: Data are Listed for all Voids in the P1 Unit Cell
# i.e. Centre of Gravity, Solvent Accessible Volume,
# Recovered number of Electrons in the Void and
# Details about the Squeezed Material
loop_
_platon_squeeze_void_nr
_platon_squeeze_void_average_x
_platon_squeeze_void_average_y
_platon_squeeze_void_average_z
_platon_squeeze_void_volume
_platon_squeeze_void_count_electrons
_platon_squeeze_void_content
1 -0.021 0.000 0.000 545 120 ' '
2 -0.008 0.500 0.500 545 120 ' '
3 0.228 0.134 0.536 16 -1 ' '
4 0.271 0.634 0.964 17 -1 ' '
5 0.728 0.366 0.036 16 -1 ' '
6 0.771 0.866 0.464 16 -1 ' '
_platon_squeeze_void_probe_radius 1.20
_platon_squeeze_details          
;
The main molecules form columns in the crystal structure. 
Solvent molecules (CH2Cl2 and Et2O were used) fill out 
a space inside this columns sharing the same positions. 
Their positions are highly disordered or partially
occulied. These solvent molecules were not resolved 
and they are not included in the formula of 
the compound.   
;


# start Validation Reply Form
_vrf_THETM01_cu_jasti249_0m_a_sq 
;
PROBLEM: The value of sine(theta_max)/wavelength is less than 0.550
RESPONSE: X-ray diffraction data were collected only up to 
100 degrees. Reflections at high angles are "unvisible' due 
to a lot disordered solvent molecules in the structure.
However, it provides the appopriate number of the measured
reflections per the number of the refined parameters,
4993/550. 
;
# end Validation Reply Form


_shelx_res_file                  
;
TITL cu_Jasti249_0m_a.res in P2(1)/n
    cu_jasti249_0m_a_sq.res
    created by SHELXL-2019/1 at 20:57:01 on 14-Oct-2025
CELL  1.54178   9.6588  28.3941  18.0364   90.000   98.163   90.000
ZERR    4.000   0.0006   0.0018   0.0010    0.000    0.005    0.000
LATT 1
SYMM 1/2-X, 1/2+Y, 1/2-Z
SFAC C  H  N  S
UNIT 224  136  8  12
L.S. 8
ACTA
BOND $H
FMAP 2
PLAN 20
HTAB C56 N1
HTAB C8 N2
CONF
HTAB
SIZE 0.14 0.10 0.02
TEMP -100.000
ABIN
WGHT    0.037500
FVAR       0.33191
S1    4    0.878007    0.669270    0.085726    11.00000    0.08378    0.07170 =
         0.05081    0.01067    0.00590   -0.00719
S2    4    0.912333    0.480674    0.266237    11.00000    0.09780    0.05799 =
         0.05681   -0.00292    0.00397   -0.00349
S3    4    0.986781    0.708592    0.432626    11.00000    0.06087    0.05161 =
         0.05680    0.00148    0.00888    0.00264
N1    3    0.905727    0.693964    0.167651    11.00000    0.05633    0.06468 =
         0.04643    0.00595    0.00249   -0.00744
N2    3    0.900679    0.613961    0.108399    11.00000    0.05597    0.06262 =
         0.04955    0.00917    0.00741    0.00479
C1    1    0.936678    0.658567    0.218009    11.00000    0.02937    0.06095 =
         0.04132    0.01298    0.00611   -0.00227
C2    1    0.968323    0.664757    0.296669    11.00000    0.04048    0.04877 =
         0.03919    0.00457    0.00805   -0.00838
C3    1    1.009600    0.623903    0.335348    11.00000    0.06339    0.05612 =
         0.04553    0.00326    0.00602    0.00320
AFIX  43
H3A   2    1.040399    0.626030    0.387655    11.00000   -1.20000
AFIX   0
C4    1    1.008281    0.579501    0.301246    11.00000    0.06902    0.05422 =
         0.05070    0.00424    0.00146    0.01094
AFIX  43
H4A   2    1.042145    0.553439    0.331545    11.00000   -1.20000
AFIX   0
C5    1    0.961350    0.571228    0.227077    11.00000    0.04864    0.05666 =
         0.04191    0.00514    0.00755    0.00934
C6    1    0.934110    0.612627    0.183079    11.00000    0.03827    0.06442 =
         0.04072    0.00308    0.01058    0.00126
C7    1    0.920874    0.524046    0.199868    11.00000    0.05217    0.05242 =
         0.03920   -0.00008    0.00940    0.01177
C8    1    0.861518    0.507637    0.130960    11.00000    0.04987    0.07366 =
         0.04524   -0.00598    0.01575    0.01577
AFIX  43
H8A   2    0.856472    0.525718    0.086340    11.00000   -1.20000
AFIX   0
C10   1    0.808705    0.461313    0.132788    11.00000    0.04804    0.06726 =
         0.06228   -0.01581    0.00870    0.01502
AFIX  43
H10A  2    0.765064    0.445154    0.089570    11.00000   -1.20000
AFIX   0
C11   1    0.826671    0.442094    0.202893    11.00000    0.06286    0.04891 =
         0.05395   -0.01640    0.00736    0.00379
C12   1    0.765973    0.400537    0.235439    11.00000    0.05470    0.05266 =
         0.06168   -0.02523   -0.00298    0.00926
C13   1    0.622562    0.394645    0.224923    11.00000    0.08504    0.05445 =
         0.06679   -0.01704   -0.01007   -0.00445
AFIX  43
H13A  2    0.568075    0.409631    0.183584    11.00000   -1.20000
AFIX   0
C14   1    0.556008    0.367459    0.273056    11.00000    0.06342    0.05341 =
         0.08174   -0.01746   -0.02015   -0.00579
AFIX  43
H14A  2    0.457256    0.363834    0.264345    11.00000   -1.20000
AFIX   0
C15   1    0.634483    0.345369    0.334480    11.00000    0.05387    0.03653 =
         0.08314   -0.01443   -0.00297   -0.00334
C16   1    0.779033    0.346099    0.339616    11.00000    0.07399    0.03775 =
         0.08485   -0.00184    0.00848    0.01004
AFIX  43
H16A  2    0.834157    0.327595    0.376546    11.00000   -1.20000
AFIX   0
C17   1    0.843475    0.373660    0.291193    11.00000    0.06086    0.05678 =
         0.08518   -0.01349    0.00278    0.02303
AFIX  43
H17A  2    0.942698    0.374253    0.296101    11.00000   -1.20000
AFIX   0
C18   1    0.571959    0.329577    0.400628    11.00000    0.05420    0.03793 =
         0.09512   -0.00454   -0.00898   -0.00191
C19   1    0.461432    0.354548    0.422252    11.00000    0.05665    0.06276 =
         0.09060    0.01359   -0.01127   -0.00727
AFIX  43
H19A  2    0.406267    0.373755    0.386357    11.00000   -1.20000
AFIX   0
C20   1    0.428256    0.352506    0.494774    11.00000    0.04703    0.06054 =
         0.10446    0.01343   -0.00325   -0.00035
AFIX  43
H20A  2    0.350498    0.369810    0.507115    11.00000   -1.20000
AFIX   0
C21   1    0.507884    0.325328    0.549635    11.00000    0.05332    0.03711 =
         0.10293    0.01041    0.00880   -0.00717
C22   1    0.606964    0.294910    0.525614    11.00000    0.07284    0.04025 =
         0.08339    0.00996   -0.00685   -0.01261
AFIX  43
H22A  2    0.654053    0.272652    0.559581    11.00000   -1.20000
AFIX   0
C23   1    0.636956    0.297055    0.452306    11.00000    0.06191    0.03297 =
         0.10199   -0.00948   -0.01009   -0.00019
AFIX  43
H23A  2    0.703473    0.275793    0.437101    11.00000   -1.20000
AFIX   0
C24   1    0.510586    0.335202    0.629660    11.00000    0.04128    0.04408 =
         0.08947    0.01866    0.00364   -0.00395
C25   1    0.638530    0.339144    0.672640    11.00000    0.05938    0.04709 =
         0.09002    0.00358    0.01099    0.00975
AFIX  43
H25A  2    0.718466    0.327271    0.653630    11.00000   -1.20000
AFIX   0
C26   1    0.655692    0.359637    0.742282    11.00000    0.04002    0.05428 =
         0.09920    0.02230    0.00302   -0.00053
AFIX  43
H26A  2    0.747380    0.362367    0.769092    11.00000   -1.20000
AFIX   0
C27   1    0.542015    0.376748    0.775322    11.00000    0.04173    0.04642 =
         0.09372    0.02427    0.01801    0.00086
C28   1    0.413155    0.368898    0.734157    11.00000    0.05541    0.06849 =
         0.09743    0.02040    0.02547   -0.00667
AFIX  43
H28A  2    0.332149    0.377504    0.755326    11.00000   -1.20000
AFIX   0
C29   1    0.395601    0.349039    0.663260    11.00000    0.03551    0.06445 =
         0.11870    0.02468    0.01389   -0.01014
AFIX  43
H29A  2    0.303898    0.344783    0.637148    11.00000   -1.20000
AFIX   0
C30   1    0.567278    0.408730    0.839937    11.00000    0.04835    0.06109 =
         0.08185    0.02339    0.02281    0.00535
C31   1    0.473537    0.445452    0.848713    11.00000    0.04159    0.07300 =
         0.09429    0.01939    0.02953    0.00105
AFIX  43
H31A  2    0.379115    0.443154    0.825536    11.00000   -1.20000
AFIX   0
C32   1    0.516644    0.484703    0.890426    11.00000    0.05069    0.06286 =
         0.08038    0.01634    0.02483    0.00990
AFIX  43
H32A  2    0.450811    0.508954    0.895364    11.00000   -1.20000
AFIX   0
C33   1    0.652212    0.489978    0.925270    11.00000    0.05176    0.07746 =
         0.04947    0.01234    0.01754    0.02190
C34   1    0.737891    0.449964    0.927029    11.00000    0.06468    0.08455 =
         0.04687    0.02023    0.01571    0.02377
AFIX  43
H34A  2    0.827516    0.450298    0.956578    11.00000   -1.20000
AFIX   0
C35   1    0.694264    0.410356    0.886741    11.00000    0.07448    0.06088 =
         0.06733    0.02383    0.02333    0.02192
AFIX  43
H35A  2    0.752661    0.383286    0.891019    11.00000   -1.20000
AFIX   0
C36   1    0.706507    0.538135    0.940400    11.00000    0.05513    0.07286 =
         0.04730    0.00622    0.01719    0.01810
C37   1    0.623413    0.576449    0.953840    11.00000    0.05598    0.07596 =
         0.04314    0.00282    0.01547    0.01115
AFIX  43
H37A  2    0.539267    0.571222    0.974217    11.00000   -1.20000
AFIX   0
C38   1    0.660979    0.621676    0.938151    11.00000    0.04794    0.07076 =
         0.04332   -0.00498    0.01782    0.01665
AFIX  43
H38A  2    0.600372    0.646818    0.946791    11.00000   -1.20000
AFIX   0
C39   1    0.785133    0.632052    0.909938    11.00000    0.04825    0.07043 =
         0.04428   -0.01788    0.00363    0.01318
C40   1    0.876611    0.593719    0.907620    11.00000    0.04118    0.09016 =
         0.05822   -0.00437    0.01063    0.00425
AFIX  43
H40A  2    0.967733    0.599337    0.895501    11.00000   -1.20000
AFIX   0
C41   1    0.838707    0.548575    0.922249    11.00000    0.05078    0.07698 =
         0.05974    0.00541    0.01161    0.02373
AFIX  43
H41A  2    0.904006    0.523779    0.919981    11.00000   -1.20000
AFIX   0
C42   1    0.809535    0.675229    0.867530    11.00000    0.03018    0.07120 =
         0.04497   -0.01639    0.00418    0.00220
C43   1    0.697877    0.699896    0.831011    11.00000    0.03862    0.05984 =
         0.05666   -0.02372    0.01507    0.01050
AFIX  43
H43A  2    0.608449    0.696402    0.846500    11.00000   -1.20000
AFIX   0
C44   1    0.713239    0.729863    0.771844    11.00000    0.04422    0.05423 =
         0.06302   -0.01681    0.00996    0.00600
AFIX  43
H44A  2    0.633758    0.746206    0.747438    11.00000   -1.20000
AFIX   0
C45   1    0.842941    0.736569    0.747305    11.00000    0.03660    0.04763 =
         0.06056   -0.01657    0.00835   -0.00354
C46   1    0.957026    0.716525    0.791833    11.00000    0.04091    0.06887 =
         0.06216   -0.01418    0.00802   -0.00393
AFIX  43
H46A  2    1.048441    0.723438    0.781244    11.00000   -1.20000
AFIX   0
C47   1    0.942183    0.686967    0.850819    11.00000    0.05267    0.07410 =
         0.05813   -0.01776    0.00110    0.00639
AFIX  43
H47A  2    1.022989    0.674442    0.880430    11.00000   -1.20000
AFIX   0
C48   1    0.854516    0.756512    0.672985    11.00000    0.03877    0.04771 =
         0.05565   -0.02126    0.00843   -0.00896
C49   1    0.739195    0.760245    0.618095    11.00000    0.03774    0.05674 =
         0.07231   -0.01616    0.00721   -0.00438
AFIX  43
H49A  2    0.648534    0.757834    0.632420    11.00000   -1.20000
AFIX   0
C50   1    0.750490    0.767358    0.543055    11.00000    0.04765    0.05278 =
         0.06101   -0.00625    0.00112    0.00124
AFIX  43
H50A  2    0.668712    0.769934    0.507195    11.00000   -1.20000
AFIX   0
C51   1    0.882051    0.770699    0.520593    11.00000    0.04402    0.03700 =
         0.06782   -0.00864    0.00785   -0.00549
C52   1    0.995674    0.773311    0.575941    11.00000    0.04202    0.05631 =
         0.07151   -0.01840    0.01005   -0.00871
AFIX  43
H52A  2    1.085089    0.779747    0.562124    11.00000   -1.20000
AFIX   0
C53   1    0.984606    0.766919    0.650928    11.00000    0.04613    0.05159 =
         0.07119   -0.01868    0.00272   -0.00583
AFIX  43
H53A  2    1.065272    0.769586    0.687528    11.00000   -1.20000
AFIX   0
C54   1    0.896928    0.760256    0.442698    11.00000    0.04036    0.04150 =
         0.05811   -0.00128    0.00989   -0.00198
C55   1    0.839129    0.775962    0.374181    11.00000    0.04290    0.04603 =
         0.07229    0.00736    0.00409   -0.00762
AFIX  43
H55A  2    0.786090    0.804193    0.367226    11.00000   -1.20000
AFIX   0
C56   1    0.864627    0.746601    0.313634    11.00000    0.04493    0.05238 =
         0.06132    0.00953    0.01002   -0.00932
AFIX  43
H56A  2    0.832044    0.753469    0.262587    11.00000   -1.20000
AFIX   0
C57   1    0.940998    0.707478    0.336824    11.00000    0.04237    0.04912 =
         0.03861    0.00615    0.00558   -0.00567
HKLF 4


REM  cu_Jasti249_0m_a.res in P2(1)/n
REM wR2 = 0.1092, GooF = S = 1.041, Restrained GooF = 1.041 for all data
REM R1 = 0.0504 for 3152 Fo > 4sig(Fo) and 0.0883 for all 4993 data
REM 550 parameters refined using 0 restraints

END

WGHT      0.0536      0.0000

REM Instructions for potential hydrogen bonds
HTAB C8 N2
HTAB C56 N1

REM Highest difference peak  0.174,  deepest hole -0.264,  1-sigma level  0.040
Q1    1   0.8616  0.7494  0.6179  11.00000  0.05    0.17
Q2    1   0.8460  0.7062  0.7613  11.00000  0.05    0.16
Q3    1   0.7584  0.6419  0.0239  11.00000  0.05    0.16
Q4    1   1.0464  0.7401  0.7138  11.00000  0.05    0.15
Q5    1   0.8185  0.6968  0.4271  11.00000  0.05    0.15
Q6    1   0.8968  0.7026  0.3742  11.00000  0.05    0.15
Q7    1   0.4655  0.3694  0.6827  11.00000  0.05    0.15
Q8    1   1.1571  0.7420  0.7027  11.00000  0.05    0.15
Q9    1   1.1083  0.6982  0.4869  11.00000  0.05    0.14
Q10   1   0.9182  0.5338  0.3235  11.00000  0.05    0.14
Q11   1   0.7419  0.6746  0.0685  11.00000  0.05    0.14
Q12   1   0.5400  0.6718  0.8103  11.00000  0.05    0.14
Q13   1   1.1206  0.7382  0.4360  11.00000  0.05    0.13
Q14   1   0.8541  0.4551  0.9500  11.00000  0.05    0.13
Q15   1   0.7898  0.3812  0.6806  11.00000  0.05    0.13
Q16   1   0.5862  0.7405  0.7249  11.00000  0.05    0.13
Q17   1   0.7391  0.2648  0.5366  11.00000  0.05    0.13
Q18   1   0.9294  0.4680  0.8821  11.00000  0.05    0.13
Q19   1   0.3521  0.5089  0.8646  11.00000  0.05    0.13
Q20   1   0.7757  0.4766  0.2340  11.00000  0.05    0.13
;
_shelx_res_checksum              88197

_shelx_fab_file                  
;
    2    0    0    -34.51      0.00
    4    0    0      8.97      0.00
    6    0    0      2.69      0.00
    8    0    0     -3.49      0.00
    1    1    0     46.18      0.00
    2    1    0     -2.21      0.00
    3    1    0    -22.02      0.00
    4    1    0     -3.62      0.00
    5    1    0     11.60      0.00
    6    1    0      0.52      0.00
    7    1    0     -1.97      0.00
    8    1    0     -0.12      0.00
    9    1    0     -0.68      0.00
    0    2    0    217.46      0.00
    1    2    0     -4.42      0.00
    2    2    0    -27.29      0.00
    3    2    0      1.34      0.00
    4    2    0      6.24      0.00
    5    2    0     -0.56      0.00
    6    2    0      4.44      0.00
    7    2    0      1.16      0.00
    8    2    0     -2.90      0.00
    9    2    0     -1.52      0.00
    1    3    0     58.72      0.00
    2    3    0      0.25      0.00
    3    3    0    -22.19      0.00
    4    3    0     -8.38      0.00
    5    3    0     11.81      0.00
    6    3    0      1.48      0.00
    7    3    0     -3.95      0.00
    8    3    0     -0.61      0.00
    9    3    0     -0.17      0.00
    0    4    0    132.72      0.00
    1    4    0     -5.94      0.00
    2    4    0    -10.87      0.00
    3    4    0     -5.67      0.00
    4    4    0     -0.80      0.00
    5    4    0     -1.63      0.00
    6    4    0      6.04      0.00
    7    4    0      2.43      0.00
    8    4    0     -2.62      0.00
    9    4    0     -2.02      0.00
    1    5    0     60.36      0.00
    2    5    0      6.39      0.00
    3    5    0    -19.19      0.00
    4    5    0    -10.42      0.00
    5    5    0     12.55      0.00
    6    5    0      1.63      0.00
    7    5    0     -4.28      0.00
    8    5    0     -0.56      0.00
    9    5    0      0.47      0.00
    0    6    0     65.93      0.00
    1    6    0      2.06      0.00
    2    6    0      3.30      0.00
    3    6    0    -13.72      0.00
    4    6    0     -7.04      0.00
    5    6    0     -0.93      0.00
    6    6    0      5.46      0.00
    7    6    0      1.48      0.00
    8    6    0     -2.31      0.00
    9    6    0     -0.85      0.00
    1    7    0     47.97      0.00
    2    7    0      5.57      0.00
    3    7    0    -13.43      0.00
    4    7    0    -11.25      0.00
    5    7    0     10.16      0.00
    6    7    0      2.06      0.00
    7    7    0     -4.52      0.00
    8    7    0      1.06      0.00
    9    7    0      0.53      0.00
    0    8    0     28.53      0.00
    1    8    0     14.06      0.00
    2    8    0      8.67      0.00
    3    8    0    -17.35      0.00
    4    8    0     -6.37      0.00
    5    8    0     -0.59      0.00
    6    8    0      4.40      0.00
    7    8    0     -0.81      0.00
    8    8    0     -1.23      0.00
    9    8    0      0.98      0.00
    1    9    0     30.95      0.00
    2    9    0      2.41      0.00
    3    9    0     -7.78      0.00
    4    9    0    -10.29      0.00
    5    9    0      4.08      0.00
    6    9    0      2.63      0.00
    7    9    0     -4.12      0.00
    8    9    0      3.04      0.00
    0   10    0     13.99      0.00
    1   10    0     20.46      0.00
    2   10    0      7.24      0.00
    3   10    0    -16.97      0.00
    4   10    0     -0.84      0.00
    5   10    0     -1.49      0.00
    6   10    0      1.56      0.00
    7   10    0     -0.10      0.00
    8   10    0     -0.81      0.00
    1   11    0     14.45      0.00
    2   11    0      2.23      0.00
    3   11    0     -3.48      0.00
    4   11    0     -9.43      0.00
    5   11    0      0.27      0.00
    6   11    0      1.78      0.00
    7   11    0     -1.72      0.00
    8   11    0      4.37      0.00
    0   12    0     11.88      0.00
    1   12    0     19.29      0.00
    2   12    0      3.75      0.00
    3   12    0    -12.23      0.00
    4   12    0      2.33      0.00
    5   12    0     -1.84      0.00
    6   12    0     -1.26      0.00
    7   12    0      1.87      0.00
    8   12    0     -0.89      0.00
    1   13    0      3.20      0.00
    2   13    0      3.28      0.00
    3   13    0     -0.82      0.00
    4   13    0     -8.87      0.00
    5   13    0      0.01      0.00
    6   13    0      1.34      0.00
    7   13    0      0.19      0.00
    8   13    0      4.41      0.00
    0   14    0      8.80      0.00
    1   14    0     12.98      0.00
    2   14    0      1.55      0.00
    3   14    0     -5.12      0.00
    4   14    0      1.65      0.00
    5   14    0     -2.09      0.00
    6   14    0     -0.45      0.00
    7   14    0      2.54      0.00
    8   14    0     -0.94      0.00
    1   15    0     -0.56      0.00
    2   15    0      3.74      0.00
    3   15    0      0.54      0.00
    4   15    0     -6.89      0.00
    5   15    0     -0.31      0.00
    6   15    0      2.03      0.00
    7   15    0      1.10      0.00
    8   15    0      2.59      0.00
    0   16    0      1.31      0.00
    1   16    0      6.12      0.00
    2   16    0      1.20      0.00
    3   16    0     -0.14      0.00
    4   16    0      0.23      0.00
    5   16    0     -1.95      0.00
    6   16    0      1.87      0.00
    7   16    0      2.52      0.00
    1   17    0     -0.47      0.00
    2   17    0      3.99      0.00
    3   17    0      1.23      0.00
    4   17    0     -4.47      0.00
    5   17    0     -1.35      0.00
    6   17    0      2.85      0.00
    7   17    0      2.26      0.00
    0   18    0     -3.45      0.00
    1   18    0      2.64      0.00
    2   18    0      2.09      0.00
    3   18    0      0.19      0.00
    4   18    0     -0.61      0.00
    5   18    0     -0.25      0.00
    6   18    0      3.23      0.00
    7   18    0      1.96      0.00
    1   19    0     -0.73      0.00
    2   19    0      3.18      0.00
    3   19    0      1.29      0.00
    4   19    0     -2.07      0.00
    5   19    0     -0.92      0.00
    6   19    0      2.62      0.00
    0   20    0     -2.89      0.00
    1   20    0      2.43      0.00
    2   20    0      2.95      0.00
    3   20    0     -1.94      0.00
    4   20    0     -1.26      0.00
    5   20    0      1.25      0.00
    6   20    0      3.26      0.00
    1   21    0     -1.07      0.00
    2   21    0      0.52      0.00
    3   21    0      1.07      0.00
    4   21    0      0.98      0.00
    5   21    0      1.49      0.00
    6   21    0      1.66      0.00
    0   22    0     -1.10      0.00
    1   22    0      2.37      0.00
    2   22    0      2.52      0.00
    3   22    0     -2.44      0.00
    4   22    0     -0.90      0.00
    5   22    0      0.45      0.00
    1   23    0     -0.58      0.00
    2   23    0     -1.69      0.00
    3   23    0      0.81      0.00
    4   23    0      2.79      0.00
    5   23    0      2.70      0.00
    0   24    0     -0.22      0.00
    1   24    0      0.92      0.00
    2   24    0      1.36      0.00
    3   24    0     -0.78      0.00
    4   24    0      0.37      0.00
    1   25    0      0.14      0.00
    2   25    0     -1.26      0.00
    3   25    0      0.50      0.00
    4   25    0      2.08      0.00
    0   26    0      0.70      0.00
    1   26    0     -0.73      0.00
    2   26    0      0.43      0.00
    3   26    0      0.45      0.00
    1   27    0      0.26      0.00
    2   27    0     -0.19      0.00
    0   28    0      1.48      0.00
   -9    0    1     -2.02      0.00
   -7    0    1      6.40      0.00
   -5    0    1     -0.01      0.00
   -3    0    1    -14.24      0.00
   -1    0    1     63.68      0.00
    1    0    1    -41.24      0.00
    3    0    1      4.63      0.00
    5    0    1      4.45      0.00
    7    0    1     -5.45      0.00
    9    0    1      1.52      0.00
   -9    1    1      0.86      0.00
   -8    1    1     -1.40      0.00
   -7    1    1     -0.25      0.00
   -6    1    1      7.20      0.00
   -5    1    1      1.25      0.00
   -4    1    1    -11.93      0.00
   -3    1    1     -4.89      0.00
   -2    1    1     15.17      0.00
   -1    1    1      3.45      0.00
    0    1    1    170.45      0.00
    1    1    1    -10.43      0.00
    2    1    1    -43.60      0.00
    3    1    1      2.84      0.00
    4    1    1     24.36      0.00
    5    1    1      0.41      0.00
    6    1    1     -8.21      0.00
    7    1    1      0.27      0.00
    8    1    1      0.68      0.00
    9    1    1      0.17      0.00
   -9    2    1     -2.11      0.00
   -8    2    1     -2.61      0.00
   -7    2    1      5.72      0.00
   -6    2    1      0.62      0.00
   -5    2    1     -1.22      0.00
   -4    2    1      6.00      0.00
   -3    2    1    -13.69      0.00
   -2    2    1     -6.07      0.00
   -1    2    1     65.62      0.00
    0    2    1     13.40      0.00
    1    2    1    -24.74      0.00
    2    2    1    -11.69      0.00
    3    2    1      3.44      0.00
    4    2    1     -1.72      0.00
    5    2    1      5.32      0.00
    6    2    1      0.76      0.00
    7    2    1     -5.73      0.00
    8    2    1     -1.65      0.00
    9    2    1      0.56      0.00
   -9    3    1      2.14      0.00
   -8    3    1     -1.98      0.00
   -7    3    1     -2.12      0.00
   -6    3    1      9.51      0.00
   -5    3    1      3.84      0.00
   -4    3    1    -14.67      0.00
   -3    3    1     -9.53      0.00
   -2    3    1     21.54      0.00
   -1    3    1     13.19      0.00
    0    3    1    115.04      0.00
    1    3    1    -23.87      0.00
    2    3    1    -36.99      0.00
    3    3    1      0.57      0.00
    4    3    1     19.16      0.00
    5    3    1      0.98      0.00
    6    3    1     -6.02      0.00
    7    3    1     -0.20      0.00
    8    3    1      1.37      0.00
    9    3    1      0.62      0.00
   -9    4    1     -1.32      0.00
   -8    4    1     -2.70      0.00
   -7    4    1      4.08      0.00
   -6    4    1      1.78      0.00
   -5    4    1     -1.47      0.00
   -4    4    1      7.65      0.00
   -3    4    1    -10.31      0.00
   -2    4    1    -13.86      0.00
   -1    4    1     64.72      0.00
    0    4    1     13.54      0.00
    1    4    1      1.36      0.00
    2    4    1    -14.00      0.00
    3    4    1     -0.14      0.00
    4    4    1     -0.23      0.00
    5    4    1      7.70      0.00
    6    4    1      2.08      0.00
    7    4    1     -5.31      0.00
    8    4    1     -3.17      0.00
    9    4    1      0.31      0.00
   -9    5    1      2.29      0.00
   -8    5    1     -2.48      0.00
   -7    5    1     -3.69      0.00
   -6    5    1      9.46      0.00
   -5    5    1      5.68      0.00
   -4    5    1    -17.95      0.00
   -3    5    1     -6.93      0.00
   -2    5    1     25.34      0.00
   -1    5    1     16.09      0.00
    0    5    1     52.76      0.00
    1    5    1    -20.44      0.00
    2    5    1    -20.02      0.00
    3    5    1    -10.64      0.00
    4    5    1     11.78      0.00
    5    5    1      3.51      0.00
    6    5    1     -4.70      0.00
    7    5    1     -1.34      0.00
    8    5    1      0.82      0.00
    9    5    1      0.94      0.00
   -9    6    1     -0.08      0.00
   -8    6    1     -2.77      0.00
   -7    6    1      1.51      0.00
   -6    6    1      2.26      0.00
   -5    6    1     -0.48      0.00
   -4    6    1      5.77      0.00
   -3    6    1     -5.76      0.00
   -2    6    1    -14.38      0.00
   -1    6    1     54.61      0.00
    0    6    1      9.62      0.00
    1    6    1     12.08      0.00
    2    6    1    -14.18      0.00
    3    6    1     -3.03      0.00
    4    6    1      0.72      0.00
    5    6    1     10.07      0.00
    6    6    1      0.83      0.00
    7    6    1     -4.88      0.00
    8    6    1     -1.93      0.00
    9    6    1      1.54      0.00
   -9    7    1      0.62      0.00
   -8    7    1     -1.84      0.00
   -7    7    1     -2.13      0.00
   -6    7    1      7.48      0.00
   -5    7    1      6.64      0.00
   -4    7    1    -15.70      0.00
   -3    7    1     -1.82      0.00
   -2    7    1     22.60      0.00
   -1    7    1      4.36      0.00
    0    7    1     14.20      0.00
    1    7    1     -4.92      0.00
    2    7    1     -3.61      0.00
    3    7    1    -19.15      0.00
    4    7    1      5.75      0.00
    5    7    1      7.35      0.00
    6    7    1     -3.71      0.00
    7    7    1     -3.38      0.00
    8    7    1      1.13      0.00
    9    7    1      1.21      0.00
   -9    8    1     -0.22      0.00
   -8    8    1     -3.71      0.00
   -7    8    1      0.04      0.00
   -6    8    1      2.17      0.00
   -5    8    1     -2.15      0.00
   -4    8    1      2.91      0.00
   -3    8    1     -4.38      0.00
   -2    8    1     -9.28      0.00
   -1    8    1     38.68      0.00
    0    8    1      8.15      0.00
    1    8    1     11.08      0.00
    2    8    1    -15.60      0.00
    3    8    1     -2.06      0.00
    4    8    1     -0.23      0.00
    5    8    1      8.50      0.00
    6    8    1      0.04      0.00
    7    8    1     -5.26      0.00
    8    8    1      2.34      0.00
    9    8    1      2.07      0.00
   -9    9    1     -0.93      0.00
   -8    9    1     -0.55      0.00
   -7    9    1     -0.88      0.00
   -6    9    1      3.83      0.00
   -5    9    1      6.12      0.00
   -4    9    1     -8.01      0.00
   -3    9    1      2.76      0.00
   -2    9    1     15.18      0.00
   -1    9    1     -7.38      0.00
    0    9    1      0.77      0.00
    1    9    1      9.10      0.00
    2    9    1      3.31      0.00
    3    9    1    -21.14      0.00
    4    9    1      4.56      0.00
    5    9    1      7.77      0.00
    6    9    1     -2.23      0.00
    7    9    1     -5.20      0.00
    8    9    1      1.88      0.00
   -8   10    1     -4.23      0.00
   -7   10    1      0.70      0.00
   -6   10    1      3.08      0.00
   -5   10    1     -3.62      0.00
   -4   10    1      2.59      0.00
   -3   10    1     -4.53      0.00
   -2   10    1     -6.33      0.00
   -1   10    1     21.97      0.00
    0   10    1      6.94      0.00
    1   10    1      5.15      0.00
    2   10    1    -14.09      0.00
    3   10    1      0.61      0.00
    4   10    1     -1.36      0.00
    5   10    1      3.50      0.00
    6   10    1      1.05      0.00
    7   10    1     -3.64      0.00
    8   10    1      5.07      0.00
   -8   11    1      0.69      0.00
   -7   11    1     -1.49      0.00
   -6   11    1     -0.43      0.00
   -5   11    1      4.09      0.00
   -4   11    1     -1.71      0.00
   -3   11    1      4.00      0.00
   -2   11    1      6.22      0.00
   -1   11    1     -9.98      0.00
    0   11    1      2.33      0.00
    1   11    1     13.64      0.00
    2   11    1      3.91      0.00
    3   11    1    -17.73      0.00
    4   11    1      6.77      0.00
    5   11    1      5.48      0.00
    6   11    1     -2.51      0.00
    7   11    1     -3.61      0.00
    8   11    1      1.42      0.00
   -8   12    1     -4.15      0.00
   -7   12    1      1.16      0.00
   -6   12    1      2.87      0.00
   -5   12    1     -2.74      0.00
   -4   12    1      4.85      0.00
   -3   12    1     -3.22      0.00
   -2   12    1     -5.66      0.00
   -1   12    1      7.86      0.00
    0   12    1      6.38      0.00
    1   12    1     -0.89      0.00
    2   12    1     -9.15      0.00
    3   12    1      2.31      0.00
    4   12    1     -2.63      0.00
    5   12    1      0.86      0.00
    6   12    1      1.23      0.00
    7   12    1     -1.00      0.00
    8   12    1      4.99      0.00
   -8   13    1      0.19      0.00
   -7   13    1     -1.82      0.00
   -6   13    1     -1.11      0.00
   -5   13    1      3.62      0.00
   -4   13    1      0.25      0.00
   -3   13    1      1.18      0.00
   -2   13    1     -0.13      0.00
   -1   13    1     -7.08      0.00
    0   13    1      5.75      0.00
    1   13    1     10.29      0.00
    2   13    1      2.49      0.00
    3   13    1    -10.22      0.00
    4   13    1      7.13      0.00
    5   13    1      2.97      0.00
    6   13    1     -2.76      0.00
    7   13    1     -0.71      0.00
    8   13    1      0.56      0.00
   -8   14    1     -3.14      0.00
   -7   14    1      1.61      0.00
   -6   14    1      1.40      0.00
   -5   14    1     -2.19      0.00
   -4   14    1      5.39      0.00
   -3   14    1     -1.56      0.00
   -2   14    1     -4.52      0.00
   -1   14    1     -0.72      0.00
    0   14    1      6.37      0.00
    1   14    1     -2.32      0.00
    2   14    1     -3.54      0.00
    3   14    1      2.67      0.00
    4   14    1     -3.19      0.00
    5   14    1      1.17      0.00
    6   14    1      1.03      0.00
    7   14    1     -0.20      0.00
    8   14    1      3.50      0.00
   -8   15    1     -0.92      0.00
   -7   15    1     -2.10      0.00
   -6   15    1      0.94      0.00
   -5   15    1      4.22      0.00
   -4   15    1     -0.38      0.00
   -3   15    1     -2.33      0.00
   -2   15    1     -1.67      0.00
   -1   15    1     -2.59      0.00
    0   15    1      3.62      0.00
    1   15    1      4.85      0.00
    2   15    1      1.39      0.00
    3   15    1     -2.59      0.00
    4   15    1      4.06      0.00
    5   15    1      1.16      0.00
    6   15    1     -0.55      0.00
    7   15    1      0.54      0.00
   -7   16    1      2.70      0.00
   -6   16    1      0.53      0.00
   -5   16    1     -2.31      0.00
   -4   16    1      3.54      0.00
   -3   16    1     -0.96      0.00
   -2   16    1     -3.09      0.00
   -1   16    1     -2.77      0.00
    0   16    1      5.20      0.00
    1   16    1     -0.06      0.00
    2   16    1      0.25      0.00
    3   16    1      2.37      0.00
    4   16    1     -2.14      0.00
    5   16    1      0.93      0.00
    6   16    1      1.52      0.00
    7   16    1      0.09      0.00
   -7   17    1     -1.79      0.00
   -6   17    1      1.96      0.00
   -5   17    1      2.56      0.00
   -4   17    1     -1.12      0.00
   -3   17    1     -2.39      0.00
   -2   17    1     -0.45      0.00
   -1   17    1      0.98      0.00
    0   17    1     -1.29      0.00
    1   17    1      1.89      0.00
    2   17    1      1.86      0.00
    3   17    1      0.46      0.00
    4   17    1      0.71      0.00
    5   17    1      1.53      0.00
    6   17    1      2.08      0.00
    7   17    1      0.14      0.00
   -7   18    1      3.33      0.00
   -6   18    1     -0.12      0.00
   -5   18    1     -2.04      0.00
   -4   18    1      1.89      0.00
   -3   18    1     -0.55      0.00
   -2   18    1     -2.42      0.00
   -1   18    1     -2.11      0.00
    0   18    1      3.51      0.00
    1   18    1      0.95      0.00
    2   18    1      1.51      0.00
    3   18    1      2.05      0.00
    4   18    1     -0.51      0.00
    5   18    1     -0.32      0.00
    6   18    1      2.32      0.00
    7   18    1      0.65      0.00
   -7   19    1     -0.87      0.00
   -6   19    1      1.98      0.00
   -5   19    1     -0.62      0.00
   -4   19    1     -1.00      0.00
   -3   19    1      0.44      0.00
   -2   19    1      0.47      0.00
   -1   19    1      1.27      0.00
    0   19    1     -2.81      0.00
    1   19    1      1.75      0.00
    2   19    1      2.99      0.00
    3   19    1     -0.59      0.00
    4   19    1     -0.46      0.00
    5   19    1      2.75      0.00
    6   19    1      2.86      0.00
   -6   20    1     -0.33      0.00
   -5   20    1     -0.54      0.00
   -4   20    1      0.40      0.00
   -3   20    1      0.11      0.00
   -2   20    1     -1.44      0.00
   -1   20    1     -1.90      0.00
    0   20    1      2.91      0.00
    1   20    1     -0.01      0.00
    2   20    1      0.91      0.00
    3   20    1      1.67      0.00
    4   20    1      0.73      0.00
    5   20    1      0.31      0.00
    6   20    1      2.80      0.00
   -6   21    1      2.01      0.00
   -5   21    1     -1.42      0.00
   -4   21    1     -1.13      0.00
   -3   21    1      2.35      0.00
   -2   21    1      0.42      0.00
   -1   21    1     -0.36      0.00
    0   21    1     -1.22      0.00
    1   21    1      1.83      0.00
    2   21    1      2.89      0.00
    3   21    1     -1.30      0.00
    4   21    1      0.02      0.00
    5   21    1      1.95      0.00
    6   21    1      1.42      0.00
   -5   22    1      1.52      0.00
   -4   22    1     -1.93      0.00
   -3   22    1      0.11      0.00
   -2   22    1      0.24      0.00
   -1   22    1     -1.64      0.00
    0   22    1      2.72      0.00
    1   22    1     -0.22      0.00
    2   22    1     -0.41      0.00
    3   22    1      1.10      0.00
    4   22    1      1.54      0.00
    5   22    1      2.17      0.00
   -5   23    1      0.08      0.00
   -4   23    1     -1.38      0.00
   -3   23    1      2.03      0.00
   -2   23    1      0.37      0.00
   -1   23    1     -0.87      0.00
    0   23    1      0.31      0.00
    1   23    1      0.94      0.00
    2   23    1      1.43      0.00
    3   23    1     -0.42      0.00
    4   23    1      1.19      0.00
    5   23    1      0.27      0.00
   -4   24    1     -3.06      0.00
   -3   24    1     -0.52      0.00
   -2   24    1      1.40      0.00
   -1   24    1     -0.99      0.00
    0   24    1      1.71      0.00
    1   24    1      0.53      0.00
    2   24    1     -1.05      0.00
    3   24    1      1.16      0.00
    4   24    1      1.83      0.00
   -4   25    1     -1.13      0.00
   -3   25    1      0.91      0.00
   -2   25    1      0.30      0.00
   -1   25    1      0.18      0.00
    0   25    1      0.86      0.00
    1   25    1     -0.07      0.00
    2   25    1      0.15      0.00
    3   25    1      0.04      0.00
    4   25    1      1.52      0.00
   -3   26    1     -0.65      0.00
   -2   26    1      1.05      0.00
   -1   26    1     -0.29      0.00
    0   26    1      0.35      0.00
    1   26    1      0.51      0.00
    2   26    1     -0.43      0.00
    3   26    1      1.72      0.00
   -2   27    1     -0.15      0.00
   -1   27    1      1.04      0.00
    0   27    1      1.10      0.00
    1   27    1     -0.55      0.00
    2   27    1      0.28      0.00
    0   28    1      0.20      0.00
   -8    0    2      3.55      0.00
   -6    0    2     -3.73      0.00
   -4    0    2     -6.78      0.00
   -2    0    2     23.82      0.00
    0    0    2     44.12      0.00
    2    0    2    -11.80      0.00
    4    0    2     15.46      0.00
    6    0    2     -7.94      0.00
    8    0    2      4.29      0.00
   -9    1    2     -1.29      0.00
   -8    1    2     -0.92      0.00
   -7    1    2      6.80      0.00
   -6    1    2      0.07      0.00
   -5    1    2    -13.11      0.00
   -4    1    2      0.72      0.00
   -3    1    2     17.64      0.00
   -2    1    2      0.59      0.00
   -1    1    2    -19.51      0.00
    0    1    2      3.53      0.00
    1    1    2    -68.06      0.00
    2    1    2     -1.96      0.00
    3    1    2     19.65      0.00
    4    1    2     -0.27      0.00
    5    1    2     -8.38      0.00
    6    1    2      0.34      0.00
    7    1    2      1.03      0.00
    8    1    2     -1.22      0.00
    9    1    2      0.08      0.00
   -9    2    2      0.86      0.00
   -8    2    2      2.31      0.00
   -7    2    2     -0.20      0.00
   -6    2    2     -2.16      0.00
   -5    2    2      1.71      0.00
   -4    2    2     -6.53      0.00
   -3    2    2    -13.30      0.00
   -2    2    2     25.15      0.00
   -1    2    2     17.87      0.00
    0    2    2     25.80      0.00
    1    2    2    -37.64      0.00
    2    2    2    -13.02      0.00
    3    2    2     12.01      0.00
    4    2    2     13.11      0.00
    5    2    2     -0.57      0.00
    6    2    2     -7.61      0.00
    7    2    2     -0.26      0.00
    8    2    2      4.85      0.00
    9    2    2      2.39      0.00
   -9    3    2     -1.33      0.00
   -8    3    2     -2.41      0.00
   -7    3    2      6.17      0.00
   -6    3    2      2.15      0.00
   -5    3    2    -13.84      0.00
   -4    3    2     -0.09      0.00
   -3    3    2     16.78      0.00
   -2    3    2     -0.45      0.00
   -1    3    2    -11.63      0.00
    0    3    2      2.81      0.00
    1    3    2    -44.36      0.00
    2    3    2     -6.26      0.00
    3    3    2     19.72      0.00
    4    3    2      2.66      0.00
    5    3    2     -5.87      0.00
    6    3    2      1.05      0.00
    7    3    2      0.57      0.00
    8    3    2     -1.84      0.00
    9    3    2     -0.04      0.00
   -9    4    2      1.14      0.00
   -8    4    2     -0.06      0.00
   -7    4    2     -1.23      0.00
   -6    4    2      0.17      0.00
   -5    4    2      1.53      0.00
   -4    4    2     -7.55      0.00
   -3    4    2    -15.94      0.00
   -2    4    2     23.46      0.00
   -1    4    2     27.36      0.00
    0    4    2     -8.79      0.00
    1    4    2    -46.91      0.00
    2    4    2     -9.60      0.00
    3    4    2     11.59      0.00
    4    4    2      9.10      0.00
    5    4    2     -1.10      0.00
    6    4    2     -6.20      0.00
    7    4    2     -1.24      0.00
    8    4    2      4.24      0.00
    9    4    2      2.56      0.00
   -9    5    2     -1.22      0.00
   -8    5    2     -3.19      0.00
   -7    5    2      4.56      0.00
   -6    5    2      4.73      0.00
   -5    5    2    -11.50      0.00
   -4    5    2     -4.61      0.00
   -3    5    2     15.50      0.00
   -2    5    2     -1.22      0.00
   -1    5    2      0.15      0.00
    0    5    2     -3.58      0.00
    1    5    2    -23.27      0.00
    2    5    2    -11.26      0.00
    3    5    2     14.98      0.00
    4    5    2      9.14      0.00
    5    5    2     -2.71      0.00
    6    5    2     -0.97      0.00
    7    5    2      1.07      0.00
    8    5    2     -0.89      0.00
    9    5    2      1.19      0.00
   -9    6    2      0.30      0.00
   -8    6    2     -0.69      0.00
   -7    6    2     -0.22      0.00
   -6    6    2      1.07      0.00
   -5    6    2      0.69      0.00
   -4    6    2     -8.00      0.00
   -3    6    2     -9.34      0.00
   -2    6    2     16.88      0.00
   -1    6    2     20.44      0.00
    0    6    2    -30.64      0.00
    1    6    2    -34.56      0.00
    2    6    2     -0.08      0.00
    3    6    2      3.41      0.00
    4    6    2      6.11      0.00
    5    6    2      1.87      0.00
    6    6    2     -5.23      0.00
    7    6    2     -1.73      0.00
    8    6    2      3.07      0.00
    9    6    2      2.05      0.00
   -9    7    2     -1.20      0.00
   -8    7    2     -3.01      0.00
   -7    7    2      2.34      0.00
   -6    7    2      4.55      0.00
   -5    7    2     -8.14      0.00
   -4    7    2     -9.73      0.00
   -3    7    2     10.01      0.00
   -2    7    2      1.96      0.00
   -1    7    2      6.54      0.00
    0    7    2     -5.24      0.00
    1    7    2    -12.72      0.00
    2    7    2    -15.62      0.00
    3    7    2      9.36      0.00
    4    7    2     12.65      0.00
    5    7    2      0.63      0.00
    6    7    2     -4.77      0.00
    7    7    2      1.30      0.00
    8    7    2      1.25      0.00
   -9    8    2     -1.21      0.00
   -8    8    2      0.57      0.00
   -7    8    2      1.76      0.00
   -6    8    2      0.06      0.00
   -5    8    2     -0.33      0.00
   -4    8    2     -4.37      0.00
   -3    8    2     -1.28      0.00
   -2    8    2     10.93      0.00
   -1    8    2      6.94      0.00
    0    8    2    -33.19      0.00
    1    8    2    -17.68      0.00
    2    8    2      6.01      0.00
    3    8    2     -3.13      0.00
    4    8    2      5.15      0.00
    5    8    2      6.34      0.00
    6    8    2     -5.02      0.00
    7    8    2     -4.03      0.00
    8    8    2      4.23      0.00
   -9    9    2     -1.14      0.00
   -8    9    2     -2.65      0.00
   -7    9    2      1.16      0.00
   -6    9    2      4.40      0.00
   -5    9    2     -5.49      0.00
   -4    9    2    -10.41      0.00
   -3    9    2      2.26      0.00
   -2    9    2      5.16      0.00
   -1    9    2      4.49      0.00
    0    9    2     -4.71      0.00
    1    9    2     -8.17      0.00
    2    9    2    -16.73      0.00
    3    9    2      7.16      0.00
    4    9    2     11.10      0.00
    5    9    2      0.99      0.00
    6    9    2     -5.04      0.00
    7    9    2      0.49      0.00
    8    9    2      4.69      0.00
   -8   10    2      1.86      0.00
   -7   10    2      2.12      0.00
   -6   10    2     -1.85      0.00
   -5   10    2     -2.03      0.00
   -4   10    2     -0.20      0.00
   -3   10    2      2.11      0.00
   -2   10    2      5.10      0.00
   -1   10    2     -0.15      0.00
    0   10    2    -22.79      0.00
    1   10    2     -5.13      0.00
    2   10    2      6.34      0.00
    3   10    2     -5.04      0.00
    4   10    2      7.26      0.00
    5   10    2      6.95      0.00
    6   10    2     -4.21      0.00
    7   10    2     -5.71      0.00
    8   10    2      4.94      0.00
   -8   11    2     -2.42      0.00
   -7   11    2      0.70      0.00
   -6   11    2      4.46      0.00
   -5   11    2     -3.12      0.00
   -4   11    2     -5.61      0.00
   -3   11    2     -1.94      0.00
   -2   11    2      5.21      0.00
   -1   11    2     -0.10      0.00
    0   11    2     -3.71      0.00
    1   11    2     -7.56      0.00
    2   11    2    -13.06      0.00
    3   11    2      6.46      0.00
    4   11    2      7.38      0.00
    5   11    2     -0.51      0.00
    6   11    2     -3.19      0.00
    7   11    2      0.50      0.00
    8   11    2      6.00      0.00
   -8   12    2      1.50      0.00
   -7   12    2      2.01      0.00
   -6   12    2     -1.92      0.00
   -5   12    2     -2.05      0.00
   -4   12    2      1.09      0.00
   -3   12    2      0.90      0.00
   -2   12    2     -1.29      0.00
   -1   12    2      0.01      0.00
    0   12    2     -8.53      0.00
    1   12    2     -1.15      0.00
    2   12    2      3.70      0.00
    3   12    2     -3.09      0.00
    4   12    2      8.97      0.00
    5   12    2      4.17      0.00
    6   12    2     -3.53      0.00
    7   12    2     -3.85      0.00
    8   12    2      3.42      0.00
   -8   13    2     -1.38      0.00
   -7   13    2      1.31      0.00
   -6   13    2      3.16      0.00
   -5   13    2     -2.39      0.00
   -4   13    2     -0.92      0.00
   -3   13    2     -2.58      0.00
   -2   13    2      4.00      0.00
   -1   13    2     -2.97      0.00
    0   13    2     -1.22      0.00
    1   13    2     -7.34      0.00
    2   13    2     -6.66      0.00
    3   13    2      5.57      0.00
    4   13    2      4.52      0.00
    5   13    2      0.00      0.00
    6   13    2     -2.56      0.00
    7   13    2      0.49      0.00
    8   13    2      4.39      0.00
   -8   14    2     -0.30      0.00
   -7   14    2      1.65      0.00
   -6   14    2     -0.48      0.00
   -5   14    2     -0.46      0.00
   -4   14    2      0.77      0.00
   -3   14    2     -0.94      0.00
   -2   14    2     -4.32      0.00
   -1   14    2      2.47      0.00
    0   14    2      0.26      0.00
    1   14    2     -2.94      0.00
    2   14    2      0.82      0.00
    3   14    2      0.71      0.00
    4   14    2      7.01      0.00
    5   14    2      1.58      0.00
    6   14    2     -2.38      0.00
    7   14    2     -1.62      0.00
    8   14    2      1.84      0.00
   -8   15    2     -0.50      0.00
   -7   15    2      2.27      0.00
   -6   15    2      2.72      0.00
   -5   15    2     -2.62      0.00
   -4   15    2      0.26      0.00
   -3   15    2     -2.53      0.00
   -2   15    2      3.76      0.00
   -1   15    2     -3.34      0.00
    0   15    2      1.00      0.00
    1   15    2     -4.49      0.00
    2   15    2     -1.68      0.00
    3   15    2      4.75      0.00
    4   15    2      3.31      0.00
    5   15    2      0.64      0.00
    6   15    2     -2.44      0.00
    7   15    2     -0.39      0.00
   -7   16    2      0.97      0.00
   -6   16    2      0.53      0.00
   -5   16    2     -0.01      0.00
   -4   16    2     -0.10      0.00
   -3   16    2     -1.34      0.00
   -2   16    2     -2.95      0.00
   -1   16    2      4.43      0.00
    0   16    2      0.41      0.00
    1   16    2     -3.83      0.00
    2   16    2     -0.25      0.00
    3   16    2      3.59      0.00
    4   16    2      3.40      0.00
    5   16    2      0.99      0.00
    6   16    2     -0.57      0.00
    7   16    2     -1.20      0.00
   -7   17    2      2.20      0.00
   -6   17    2      2.33      0.00
   -5   17    2     -1.96      0.00
   -4   17    2      0.24      0.00
   -3   17    2     -2.39      0.00
   -2   17    2      2.76      0.00
   -1   17    2     -1.88      0.00
    0   17    2      1.66      0.00
    1   17    2     -1.08      0.00
    2   17    2      0.72      0.00
    3   17    2      3.58      0.00
    4   17    2      2.49      0.00
    5   17    2     -0.50      0.00
    6   17    2     -1.19      0.00
    7   17    2     -0.65      0.00
   -7   18    2      1.03      0.00
   -6   18    2      0.79      0.00
   -5   18    2     -1.05      0.00
   -4   18    2     -1.19      0.00
   -3   18    2     -0.36      0.00
   -2   18    2     -0.70      0.00
   -1   18    2      5.05      0.00
    0   18    2     -1.74      0.00
    1   18    2     -2.02      0.00
    2   18    2      0.66      0.00
    3   18    2      3.41      0.00
    4   18    2      1.08      0.00
    5   18    2      1.96      0.00
    6   18    2      0.66      0.00
    7   18    2     -1.49      0.00
   -7   19    2      1.80      0.00
   -6   19    2      1.05      0.00
   -5   19    2     -0.71      0.00
   -4   19    2      0.26      0.00
   -3   19    2     -1.75      0.00
   -2   19    2      0.96      0.00
   -1   19    2     -0.49      0.00
    0   19    2      2.21      0.00
    1   19    2     -0.32      0.00
    2   19    2      1.52      0.00
    3   19    2      1.71      0.00
    4   19    2      2.04      0.00
    5   19    2     -0.80      0.00
    6   19    2      0.86      0.00
   -6   20    2      1.10      0.00
   -5   20    2     -2.10      0.00
   -4   20    2     -1.94      0.00
   -3   20    2      1.15      0.00
   -2   20    2      0.14      0.00
   -1   20    2      3.33      0.00
    0   20    2     -1.26      0.00
    1   20    2     -0.22      0.00
    2   20    2      1.45      0.00
    3   20    2      1.31      0.00
    4   20    2      0.45      0.00
    5   20    2      2.60      0.00
    6   20    2      0.37      0.00
   -6   21    2      0.12      0.00
   -5   21    2      0.18      0.00
   -4   21    2     -0.84      0.00
   -3   21    2     -1.05      0.00
   -2   21    2      0.44      0.00
   -1   21    2     -0.11      0.00
    0   21    2      2.93      0.00
    1   21    2     -1.04      0.00
    2   21    2      1.15      0.00
    3   21    2      0.87      0.00
    4   21    2      2.23      0.00
    5   21    2      0.45      0.00
    6   21    2      1.96      0.00
   -5   22    2     -1.23      0.00
   -4   22    2     -1.90      0.00
   -3   22    2      1.78      0.00
   -2   22    2     -0.20      0.00
   -1   22    2      1.15      0.00
    0   22    2      0.41      0.00
    1   22    2      0.09      0.00
    2   22    2      0.57      0.00
    3   22    2      0.27      0.00
    4   22    2      1.13      0.00
    5   22    2      2.15      0.00
   -5   23    2      0.17      0.00
   -4   23    2     -1.95      0.00
   -3   23    2     -0.67      0.00
   -2   23    2      0.55      0.00
   -1   23    2     -0.41      0.00
    0   23    2      2.72      0.00
    1   23    2     -1.38      0.00
    2   23    2      0.36      0.00
    3   23    2      1.99      0.00
    4   23    2      2.05      0.00
    5   23    2      0.36      0.00
   -4   24    2     -1.41      0.00
   -3   24    2      1.13      0.00
   -2   24    2     -0.44      0.00
   -1   24    2      0.36      0.00
    0   24    2      1.33      0.00
    1   24    2      0.06      0.00
    2   24    2     -0.66      0.00
    3   24    2      0.24      0.00
    4   24    2      1.75      0.00
   -4   25    2     -1.20      0.00
   -3   25    2     -0.70      0.00
   -2   25    2      0.11      0.00
   -1   25    2     -0.52      0.00
    0   25    2      1.57      0.00
    1   25    2     -0.96      0.00
    2   25    2      0.08      0.00
    3   25    2      2.87      0.00
    4   25    2      1.32      0.00
   -3   26    2      0.54      0.00
   -2   26    2     -0.12      0.00
   -1   26    2      0.59      0.00
    0   26    2      1.05      0.00
    1   26    2      0.40      0.00
    2   26    2     -0.42      0.00
    3   26    2     -0.15      0.00
   -2   27    2     -0.23      0.00
   -1   27    2      0.08      0.00
    0   27    2      0.49      0.00
    1   27    2     -0.38      0.00
    2   27    2      0.05      0.00
   -9    0    3      2.39      0.00
   -7    0    3     -1.99      0.00
   -5    0    3     -7.22      0.00
   -3    0    3     26.02      0.00
   -1    0    3    -99.37      0.00
    1    0    3    -36.65      0.00
    3    0    3      2.01      0.00
    5    0    3     -6.95      0.00
    7    0    3      4.71      0.00
    9    0    3     -0.52      0.00
   -9    1    3      0.61      0.00
   -8    1    3      2.58      0.00
   -7    1    3     -0.18      0.00
   -6    1    3    -10.60      0.00
   -5    1    3      0.38      0.00
   -4    1    3     10.94      0.00
   -3    1    3     -5.33      0.00
   -2    1    3    -15.61      0.00
   -1    1    3      5.07      0.00
    0    1    3     -8.02      0.00
    1    1    3    -17.74      0.00
    2    1    3      5.29      0.00
    3    1    3      7.26      0.00
    4    1    3     -0.09      0.00
    5    1    3     -1.42      0.00
    6    1    3      2.45      0.00
    7    1    3      1.09      0.00
    8    1    3      3.21      0.00
    9    1    3      1.34      0.00
   -9    2    3      1.10      0.00
   -8    2    3      0.24      0.00
   -7    2    3     -1.02      0.00
   -6    2    3     -0.49      0.00
   -5    2    3     -7.55      0.00
   -4    2    3     -1.63      0.00
   -3    2    3     22.91      0.00
   -2    2    3      7.19      0.00
   -1    2    3    -88.70      0.00
    0    2    3     -7.19      0.00
    1    2    3    -30.36      0.00
    2    2    3     11.85      0.00
    3    2    3      5.22      0.00
    4    2    3     -2.42      0.00
    5    2    3     -5.61      0.00
    6    2    3      1.00      0.00
    7    2    3      5.15      0.00
    8    2    3      0.38      0.00
    9    2    3     -1.04      0.00
   -9    3    3      1.48      0.00
   -8    3    3      1.06      0.00
   -7    3    3     -0.92      0.00
   -6    3    3     -9.01      0.00
   -5    3    3     -1.40      0.00
   -4    3    3     10.83      0.00
   -3    3    3    -10.38      0.00
   -2    3    3    -13.13      0.00
   -1    3    3     13.28      0.00
    0    3    3    -26.16      0.00
    1    3    3    -38.26      0.00
    2    3    3      5.23      0.00
    3    3    3     17.55      0.00
    4    3    3     -5.17      0.00
    5    3    3     -4.25      0.00
    6    3    3      3.17      0.00
    7    3    3      1.69      0.00
    8    3    3      2.63      0.00
    9    3    3      2.34      0.00
   -9    4    3     -1.04      0.00
   -8    4    3      0.58      0.00
   -7    4    3     -0.34      0.00
   -6    4    3      0.87      0.00
   -5    4    3     -6.49      0.00
   -4    4    3     -4.18      0.00
   -3    4    3     17.36      0.00
   -2    4    3      9.59      0.00
   -1    4    3    -61.74      0.00
    0    4    3    -18.43      0.00
    1    4    3    -18.36      0.00
    2    4    3     13.98      0.00
    3    4    3      8.41      0.00
    4    4    3      0.44      0.00
    5    4    3     -4.17      0.00
    6    4    3      1.42      0.00
    7    4    3      4.96      0.00
    8    4    3      1.03      0.00
    9    4    3     -0.64      0.00
   -9    5    3      1.56      0.00
   -8    5    3     -0.64      0.00
   -7    5    3     -0.43      0.00
   -6    5    3     -5.71      0.00
   -5    5    3     -5.21      0.00
   -4    5    3      7.91      0.00
   -3    5    3     -4.68      0.00
   -2    5    3    -11.94      0.00
   -1    5    3     12.24      0.00
    0    5    3    -45.88      0.00
    1    5    3    -35.37      0.00
    2    5    3      9.73      0.00
    3    5    3     18.92      0.00
    4    5    3     -7.06      0.00
    5    5    3     -5.93      0.00
    6    5    3      3.85      0.00
    7    5    3      1.97      0.00
    8    5    3      2.32      0.00
   -9    6    3     -2.07      0.00
   -8    6    3      0.47      0.00
   -7    6    3     -1.52      0.00
   -6    6    3      0.76      0.00
   -5    6    3     -3.77      0.00
   -4    6    3     -8.35      0.00
   -3    6    3     11.76      0.00
   -2    6    3      8.83      0.00
   -1    6    3    -34.51      0.00
    0    6    3    -22.57      0.00
    1    6    3     -9.61      0.00
    2    6    3      9.10      0.00
    3    6    3      6.98      0.00
    4    6    3      6.50      0.00
    5    6    3     -3.24      0.00
    6    6    3     -1.43      0.00
    7    6    3      4.78      0.00
    8    6    3      1.04      0.00
   -9    7    3      0.10      0.00
   -8    7    3     -0.97      0.00
   -7    7    3      2.14      0.00
   -6    7    3     -2.75      0.00
   -5    7    3     -7.35      0.00
   -4    7    3      4.93      0.00
   -3    7    3      5.45      0.00
   -2    7    3     -9.69      0.00
   -1    7    3      2.06      0.00
    0    7    3    -49.31      0.00
    1    7    3    -22.17      0.00
    2    7    3     13.15      0.00
    3    7    3     14.46      0.00
    4    7    3     -4.38      0.00
    5    7    3     -4.14      0.00
    6    7    3      1.40      0.00
    7    7    3      1.95      0.00
    8    7    3      2.91      0.00
   -9    8    3     -2.40      0.00
   -8    8    3      0.68      0.00
   -7    8    3     -1.82      0.00
   -6    8    3     -0.63      0.00
   -5    8    3     -1.59      0.00
   -4    8    3    -10.55      0.00
   -3    8    3      5.38      0.00
   -2    8    3      8.44      0.00
   -1    8    3    -19.31      0.00
    0    8    3    -19.58      0.00
    1    8    3     -6.19      0.00
    2    8    3      3.27      0.00
    3    8    3      5.35      0.00
    4    8    3      9.26      0.00
    5    8    3     -2.00      0.00
    6    8    3     -4.97      0.00
    7    8    3      5.15      0.00
    8    8    3      3.27      0.00
   -9    9    3     -1.49      0.00
   -8    9    3      0.03      0.00
   -7    9    3      3.65      0.00
   -6    9    3     -2.32      0.00
   -5    9    3     -8.52      0.00
   -4    9    3      3.73      0.00
   -3    9    3     10.37      0.00
   -2    9    3     -6.41      0.00
   -1    9    3     -5.99      0.00
    0    9    3    -35.78      0.00
    1    9    3     -8.95      0.00
    2    9    3     10.84      0.00
    3    9    3      9.62      0.00
    4    9    3      0.11      0.00
    5    9    3     -0.67      0.00
    6    9    3     -0.99      0.00
    7    9    3     -0.57      0.00
    8    9    3      3.92      0.00
   -8   10    3      1.33      0.00
   -7   10    3     -1.16      0.00
   -6   10    3     -0.87      0.00
   -5   10    3     -0.20      0.00
   -4   10    3     -7.58      0.00
   -3   10    3      0.33      0.00
   -2   10    3      9.51      0.00
   -1   10    3    -12.50      0.00
    0   10    3    -17.07      0.00
    1   10    3     -6.55      0.00
    2   10    3      0.51      0.00
    3   10    3      5.39      0.00
    4   10    3      7.92      0.00
    5   10    3     -1.98      0.00
    6   10    3     -5.15      0.00
    7   10    3      4.20      0.00
    8   10    3      5.66      0.00
   -8   11    3      0.69      0.00
   -7   11    3      2.78      0.00
   -6   11    3     -2.41      0.00
   -5   11    3     -8.10      0.00
   -4   11    3      3.35      0.00
   -3   11    3      8.22      0.00
   -2   11    3     -5.42      0.00
   -1   11    3     -6.37      0.00
    0   11    3    -17.57      0.00
    1   11    3     -1.92      0.00
    2   11    3      5.61      0.00
    3   11    3      6.39      0.00
    4   11    3      4.46      0.00
    5   11    3      0.19      0.00
    6   11    3     -1.43      0.00
    7   11    3     -2.14      0.00
    8   11    3      3.80      0.00
   -8   12    3      2.09      0.00
   -7   12    3     -0.63      0.00
   -6   12    3     -0.86      0.00
   -5   12    3      0.06      0.00
   -4   12    3     -2.95      0.00
   -3   12    3     -2.05      0.00
   -2   12    3     10.02      0.00
   -1   12    3     -7.57      0.00
    0   12    3    -14.42      0.00
    1   12    3     -7.74      0.00
    2   12    3      1.95      0.00
    3   12    3      5.65      0.00
    4   12    3      5.56      0.00
    5   12    3     -1.60      0.00
    6   12    3     -3.64      0.00
    7   12    3      2.43      0.00
    8   12    3      4.58      0.00
   -8   13    3     -0.47      0.00
   -7   13    3      1.80      0.00
   -6   13    3     -1.81      0.00
   -5   13    3     -5.42      0.00
   -4   13    3      3.18      0.00
   -3   13    3      4.19      0.00
   -2   13    3     -5.73      0.00
   -1   13    3     -2.65      0.00
    0   13    3     -4.10      0.00
    1   13    3     -2.06      0.00
    2   13    3      1.10      0.00
    3   13    3      5.57      0.00
    4   13    3      5.98      0.00
    5   13    3     -1.31      0.00
    6   13    3     -1.56      0.00
    7   13    3     -1.12      0.00
    8   13    3      2.34      0.00
   -8   14    3      1.66      0.00
   -7   14    3      0.55      0.00
   -6   14    3     -0.26      0.00
   -5   14    3     -0.60      0.00
   -4   14    3     -0.48      0.00
   -3   14    3     -2.67      0.00
   -2   14    3      8.93      0.00
   -1   14    3     -3.38      0.00
    0   14    3     -8.92      0.00
    1   14    3     -7.01      0.00
    2   14    3      3.98      0.00
    3   14    3      4.87      0.00
    4   14    3      3.50      0.00
    5   14    3      0.00      0.00
    6   14    3     -3.05      0.00
    7   14    3      0.33      0.00
   -8   15    3     -1.33      0.00
   -7   15    3      2.28      0.00
   -6   15    3     -0.75      0.00
   -5   15    3     -3.77      0.00
   -4   15    3      1.79      0.00
   -3   15    3      1.85      0.00
   -2   15    3     -3.28      0.00
   -1   15    3      0.75      0.00
    0   15    3      0.70      0.00
    1   15    3     -4.28      0.00
    2   15    3     -1.04      0.00
    3   15    3      6.84      0.00
    4   15    3      3.97      0.00
    5   15    3     -2.31      0.00
    6   15    3     -0.97      0.00
    7   15    3     -0.24      0.00
   -7   16    3      0.73      0.00
   -6   16    3      0.88      0.00
   -5   16    3     -1.14      0.00
   -4   16    3      0.46      0.00
   -3   16    3     -2.49      0.00
   -2   16    3      6.75      0.00
   -1   16    3     -0.34      0.00
    0   16    3     -3.56      0.00
    1   16    3     -3.65      0.00
    2   16    3      3.67      0.00
    3   16    3      3.25      0.00
    4   16    3      2.28      0.00
    5   16    3      0.31      0.00
    6   16    3     -2.79      0.00
    7   16    3     -1.25      0.00
   -7   17    3      2.72      0.00
   -6   17    3      0.32      0.00
   -5   17    3     -3.64      0.00
   -4   17    3     -0.42      0.00
   -3   17    3      1.38      0.00
   -2   17    3      0.85      0.00
   -1   17    3      3.24      0.00
    0   17    3     -0.76      0.00
    1   17    3     -3.69      0.00
    2   17    3     -1.21      0.00
    3   17    3      6.73      0.00
    4   17    3      1.39      0.00
    5   17    3     -1.45      0.00
    6   17    3     -0.05      0.00
    7   17    3     -0.60      0.00
   -7   18    3      0.35      0.00
   -6   18    3      0.81      0.00
   -5   18    3     -1.10      0.00
   -4   18    3      0.88      0.00
   -3   18    3     -1.39      0.00
   -2   18    3      3.77      0.00
   -1   18    3      1.55      0.00
    0   18    3     -1.00      0.00
    1   18    3     -1.28      0.00
    2   18    3      2.60      0.00
    3   18    3      1.95      0.00
    4   18    3      2.10      0.00
    5   18    3     -1.24      0.00
    6   18    3     -1.62      0.00
   -7   19    3      2.05      0.00
   -6   19    3      0.37      0.00
   -5   19    3     -3.11      0.00
   -4   19    3     -1.57      0.00
   -3   19    3      1.74      0.00
   -2   19    3      2.19      0.00
   -1   19    3      3.57      0.00
    0   19    3     -1.70      0.00
    1   19    3     -1.12      0.00
    2   19    3     -0.55      0.00
    3   19    3      3.68      0.00
    4   19    3      0.62      0.00
    5   19    3      0.26      0.00
    6   19    3     -0.28      0.00
   -6   20    3      0.11      0.00
   -5   20    3     -0.57      0.00
   -4   20    3      0.34      0.00
   -3   20    3      0.02      0.00
   -2   20    3      1.50      0.00
   -1   20    3      1.90      0.00
    0   20    3      0.77      0.00
    1   20    3     -1.65      0.00
    2   20    3      2.63      0.00
    3   20    3      1.13      0.00
    4   20    3      1.85      0.00
    5   20    3     -1.58      0.00
    6   20    3      0.22      0.00
   -6   21    3      0.28      0.00
   -5   21    3     -1.32      0.00
   -4   21    3     -1.76      0.00
   -3   21    3      1.29      0.00
   -2   21    3      1.49      0.00
   -1   21    3      2.00      0.00
    0   21    3     -0.46      0.00
    1   21    3      0.49      0.00
    2   21    3     -0.23      0.00
    3   21    3      0.93      0.00
    4   21    3      0.79      0.00
    5   21    3      1.29      0.00
   -5   22    3     -0.25      0.00
   -4   22    3     -0.91      0.00
   -3   22    3      0.48      0.00
   -2   22    3      0.54      0.00
   -1   22    3      1.36      0.00
    0   22    3      1.83      0.00
    1   22    3     -2.54      0.00
    2   22    3      2.64      0.00
    3   22    3      0.84      0.00
    4   22    3      1.13      0.00
    5   22    3     -0.46      0.00
   -5   23    3      0.68      0.00
   -4   23    3     -1.30      0.00
   -3   23    3      0.05      0.00
   -2   23    3      1.01      0.00
   -1   23    3      0.98      0.00
    0   23    3      0.68      0.00
    1   23    3      0.82      0.00
    2   23    3     -0.45      0.00
    3   23    3      0.47      0.00
    4   23    3      0.66      0.00
   -4   24    3     -0.90      0.00
   -3   24    3      0.20      0.00
   -2   24    3     -0.19      0.00
   -1   24    3      0.88      0.00
    0   24    3      1.74      0.00
    1   24    3     -2.56      0.00
    2   24    3      1.48      0.00
    3   24    3      1.51      0.00
    4   24    3      1.15      0.00
   -4   25    3     -0.46      0.00
   -3   25    3     -0.47      0.00
   -2   25    3      0.82      0.00
   -1   25    3      0.65      0.00
    0   25    3      0.73      0.00
    1   25    3      0.76      0.00
    2   25    3     -0.58      0.00
    3   25    3      0.63      0.00
   -3   26    3      0.17      0.00
   -2   26    3     -0.94      0.00
   -1   26    3      0.43      0.00
    0   26    3      1.10      0.00
    1   26    3     -1.51      0.00
    2   26    3      0.39      0.00
    3   26    3      1.87      0.00
   -2   27    3      0.42      0.00
   -1   27    3      0.60      0.00
    0   27    3      0.10      0.00
    1   27    3      0.48      0.00
   -8    0    4     -1.29      0.00
   -6    0    4     -4.01      0.00
   -4    0    4     10.66      0.00
   -2    0    4    -38.80      0.00
    0    0    4     23.80      0.00
    2    0    4    -11.03      0.00
    4    0    4      2.69      0.00
    6    0    4      7.00      0.00
    8    0    4     -0.70      0.00
   -9    1    4      3.71      0.00
   -8    1    4      0.67      0.00
   -7    1    4     -4.95      0.00
   -6    1    4     -0.57      0.00
   -5    1    4      4.10      0.00
   -4    1    4     -0.38      0.00
   -3    1    4      4.20      0.00
   -2    1    4      2.50      0.00
   -1    1    4    -80.03      0.00
    0    1    4     -1.35      0.00
    1    1    4    -12.33      0.00
    2    1    4      9.65      0.00
    3    1    4    -14.71      0.00
    4    1    4     -2.48      0.00
    5    1    4      3.55      0.00
    6    1    4      1.05      0.00
    7    1    4      0.56      0.00
    8    1    4      0.01      0.00
   -9    2    4      2.51      0.00
   -8    2    4     -1.69      0.00
   -7    2    4     -2.89      0.00
   -6    2    4     -4.06      0.00
   -5    2    4      0.80      0.00
   -4    2    4     10.24      0.00
   -3    2    4     -4.45      0.00
   -2    2    4    -33.80      0.00
   -1    2    4     -1.10      0.00
    0    2    4     12.54      0.00
    1    2    4    -14.06      0.00
    2    2    4     -7.84      0.00
    3    2    4      6.27      0.00
    4    2    4     -1.61      0.00
    5    2    4     -1.89      0.00
    6    2    4      6.45      0.00
    7    2    4      2.25      0.00
    8    2    4     -0.49      0.00
   -9    3    4      1.07      0.00
   -8    3    4      1.41      0.00
   -7    3    4     -3.74      0.00
   -6    3    4     -0.86      0.00
   -5    3    4      4.60      0.00
   -4    3    4      0.30      0.00
   -3    3    4      0.04      0.00
   -2    3    4      4.15      0.00
   -1    3    4    -63.45      0.00
    0    3    4     -6.17      0.00
    1    3    4     -5.12      0.00
    2    3    4     21.44      0.00
    3    3    4    -10.55      0.00
    4    3    4     -6.21      0.00
    5    3    4      5.62      0.00
    6    3    4      3.13      0.00
    7    3    4      0.67      0.00
    8    3    4      0.73      0.00
   -9    4    4      3.68      0.00
   -8    4    4     -2.36      0.00
   -7    4    4     -3.38      0.00
   -6    4    4     -2.37      0.00
   -5    4    4     -1.65      0.00
   -4    4    4      7.63      0.00
   -3    4    4     -3.81      0.00
   -2    4    4    -25.20      0.00
   -1    4    4     -2.88      0.00
    0    4    4    -11.84      0.00
    1    4    4    -12.91      0.00
    2    4    4      0.07      0.00
    3    4    4     10.67      0.00
    4    4    4     -8.47      0.00
    5    4    4     -4.61      0.00
    6    4    4      7.17      0.00
    7    4    4      4.04      0.00
    8    4    4      0.14      0.00
   -9    5    4     -2.00      0.00
   -8    5    4      1.52      0.00
   -7    5    4     -3.48      0.00
   -6    5    4     -1.55      0.00
   -5    5    4      4.43      0.00
   -4    5    4      1.11      0.00
   -3    5    4     -2.60      0.00
   -2    5    4      0.23      0.00
   -1    5    4    -36.87      0.00
    0    5    4    -11.04      0.00
    1    5    4      1.99      0.00
    2    5    4     22.22      0.00
    3    5    4     -7.21      0.00
    4    5    4     -5.75      0.00
    5    5    4      5.11      0.00
    6    5    4      4.40      0.00
    7    5    4      0.72      0.00
    8    5    4      0.79      0.00
   -9    6    4      2.84      0.00
   -8    6    4     -2.54      0.00
   -7    6    4     -1.44      0.00
   -6    6    4      0.94      0.00
   -5    6    4     -3.81      0.00
   -4    6    4      3.73      0.00
   -3    6    4      2.68      0.00
   -2    6    4    -18.47      0.00
   -1    6    4     -6.51      0.00
    0    6    4    -28.22      0.00
    1    6    4     -3.63      0.00
    2    6    4      7.23      0.00
    3    6    4     10.34      0.00
    4    6    4    -10.18      0.00
    5    6    4     -6.66      0.00
    6    6    4      7.56      0.00
    7    6    4      5.05      0.00
    8    6    4      0.06      0.00
   -9    7    4     -3.28      0.00
   -8    7    4      2.39      0.00
   -7    7    4     -3.38      0.00
   -6    7    4     -3.66      0.00
   -5    7    4      3.40      0.00
   -4    7    4     -0.19      0.00
   -3    7    4     -2.94      0.00
   -2    7    4     -3.91      0.00
   -1    7    4    -16.51      0.00
    0    7    4    -12.58      0.00
    1    7    4      3.53      0.00
    2    7    4     18.25      0.00
    3    7    4     -5.07      0.00
    4    7    4     -2.52      0.00
    5    7    4      2.62      0.00
    6    7    4      2.76      0.00
    7    7    4      3.03      0.00
    8    7    4      0.96      0.00
   -9    8    4      0.98      0.00
   -8    8    4     -2.14      0.00
   -7    8    4     -0.15      0.00
   -6    8    4      1.51      0.00
   -5    8    4     -4.49      0.00
   -4    8    4      1.87      0.00
   -3    8    4      8.74      0.00
   -2    8    4    -12.79      0.00
   -1    8    4    -10.88      0.00
    0    8    4    -25.45      0.00
    1    8    4      5.33      0.00
    2    8    4      8.75      0.00
    3    8    4      7.12      0.00
    4    8    4     -6.70      0.00
    5    8    4     -4.72      0.00
    6    8    4      4.87      0.00
    7    8    4      3.94      0.00
    8    8    4      0.10      0.00
   -9    9    4     -3.30      0.00
   -8    9    4      2.95      0.00
   -7    9    4     -2.03      0.00
   -6    9    4     -4.25      0.00
   -5    9    4      2.53      0.00
   -4    9    4     -1.09      0.00
   -3    9    4     -2.15      0.00
   -2    9    4     -2.94      0.00
   -1    9    4     -8.35      0.00
    0    9    4    -12.31      0.00
    1    9    4      0.77      0.00
    2    9    4     12.93      0.00
    3    9    4     -2.09      0.00
    4    9    4     -0.87      0.00
    5    9    4      0.25      0.00
    6    9    4      0.02      0.00
    7    9    4      4.41      0.00
    8    9    4      3.07      0.00
   -8   10    4     -1.54      0.00
   -7   10    4     -0.70      0.00
   -6   10    4     -0.33      0.00
   -5   10    4     -4.90      0.00
   -4   10    4      2.33      0.00
   -3   10    4      8.77      0.00
   -2   10    4     -8.75      0.00
   -1   10    4    -13.00      0.00
    0   10    4    -11.92      0.00
    1   10    4     10.93      0.00
    2   10    4      4.98      0.00
    3   10    4      4.15      0.00
    4   10    4     -1.30      0.00
    5   10    4     -2.19      0.00
    6   10    4      2.02      0.00
    7   10    4      1.77      0.00
    8   10    4      1.26      0.00
   -8   11    4      2.42      0.00
   -7   11    4     -1.17      0.00
   -6   11    4     -3.07      0.00
   -5   11    4      1.81      0.00
   -4   11    4     -0.29      0.00
   -3   11    4     -1.45      0.00
   -2   11    4      1.20      0.00
   -1   11    4     -4.75      0.00
    0   11    4    -11.09      0.00
    1   11    4     -2.62      0.00
    2   11    4      9.23      0.00
    3   11    4      0.63      0.00
    4   11    4     -0.77      0.00
    5   11    4     -0.65      0.00
    6   11    4     -0.04      0.00
    7   11    4      2.97      0.00
    8   11    4      3.71      0.00
   -8   12    4     -1.18      0.00
   -7   12    4     -1.60      0.00
   -6   12    4     -1.65      0.00
   -5   12    4     -4.21      0.00
   -4   12    4      3.36      0.00
   -3   12    4      4.73      0.00
   -2   12    4     -6.11      0.00
   -1   12    4    -10.30      0.00
    0   12    4     -0.35      0.00
    1   12    4     10.11      0.00
    2   12    4      0.35      0.00
    3   12    4      2.74      0.00
    4   12    4      2.79      0.00
    5   12    4     -2.72      0.00
    6   12    4      0.37      0.00
    7   12    4      0.99      0.00
    8   12    4      1.16      0.00
   -8   13    4      1.90      0.00
   -7   13    4     -1.07      0.00
   -6   13    4     -2.24      0.00
   -5   13    4      1.36      0.00
   -4   13    4      0.79      0.00
   -3   13    4     -1.58      0.00
   -2   13    4      3.64      0.00
   -1   13    4     -0.53      0.00
    0   13    4     -8.01      0.00
    1   13    4     -4.42      0.00
    2   13    4      7.79      0.00
    3   13    4      1.14      0.00
    4   13    4     -0.66      0.00
    5   13    4      0.62      0.00
    6   13    4      0.38      0.00
    7   13    4      0.65      0.00
   -8   14    4     -1.06      0.00
   -7   14    4     -0.68      0.00
   -6   14    4     -2.11      0.00
   -5   14    4     -3.33      0.00
   -4   14    4      3.09      0.00
   -3   14    4      1.70      0.00
   -2   14    4     -2.71      0.00
   -1   14    4     -5.24      0.00
    0   14    4      3.82      0.00
    1   14    4      3.89      0.00
    2   14    4     -1.75      0.00
    3   14    4      3.56      0.00
    4   14    4      3.48      0.00
    5   14    4     -3.60      0.00
    6   14    4     -0.03      0.00
    7   14    4      1.49      0.00
   -8   15    4      0.76      0.00
   -7   15    4     -1.34      0.00
   -6   15    4     -1.81      0.00
   -5   15    4      0.69      0.00
   -4   15    4      1.51      0.00
   -3   15    4     -1.50      0.00
   -2   15    4      3.83      0.00
   -1   15    4      1.90      0.00
    0   15    4     -3.61      0.00
    1   15    4     -2.92      0.00
    2   15    4      6.35      0.00
    3   15    4      0.76      0.00
    4   15    4     -0.90      0.00
    5   15    4      1.60      0.00
    6   15    4     -0.73      0.00
    7   15    4     -1.47      0.00
   -7   16    4      1.14      0.00
   -6   16    4     -1.17      0.00
   -5   16    4     -2.98      0.00
   -4   16    4      1.59      0.00
   -3   16    4      0.65      0.00
   -2   16    4      1.77      0.00
   -1   16    4     -1.14      0.00
    0   16    4      2.45      0.00
    1   16    4     -0.94      0.00
    2   16    4     -2.30      0.00
    3   16    4      4.71      0.00
    4   16    4      1.81      0.00
    5   16    4     -2.73      0.00
    6   16    4      0.41      0.00
    7   16    4      1.38      0.00
   -7   17    4     -1.60      0.00
   -6   17    4     -1.09      0.00
   -5   17    4     -0.45      0.00
   -4   17    4      1.92      0.00
   -3   17    4     -0.60      0.00
   -2   17    4      3.10      0.00
   -1   17    4      2.11      0.00
    0   17    4     -1.45      0.00
    1   17    4     -0.13      0.00
    2   17    4      4.16      0.00
    3   17    4      1.07      0.00
    4   17    4     -1.59      0.00
    5   17    4      0.32      0.00
    6   17    4     -0.84      0.00
   -7   18    4      1.43      0.00
   -6   18    4     -0.40      0.00
   -5   18    4     -2.50      0.00
   -4   18    4      0.32      0.00
   -3   18    4      0.67      0.00
   -2   18    4      3.77      0.00
   -1   18    4      1.36      0.00
    0   18    4      0.19      0.00
    1   18    4     -0.68      0.00
    2   18    4     -2.07      0.00
    3   18    4      3.35      0.00
    4   18    4      0.66      0.00
    5   18    4     -1.49      0.00
    6   18    4      0.35      0.00
   -6   19    4     -0.12      0.00
   -5   19    4     -0.65      0.00
   -4   19    4      1.63      0.00
   -3   19    4      0.91      0.00
   -2   19    4      1.68      0.00
   -1   19    4      2.67      0.00
    0   19    4     -0.73      0.00
    1   19    4      0.08      0.00
    2   19    4      2.41      0.00
    3   19    4      0.67      0.00
    4   19    4     -1.11      0.00
    5   19    4     -0.92      0.00
    6   19    4      0.52      0.00
   -6   20    4     -0.49      0.00
   -5   20    4     -1.69      0.00
   -4   20    4     -0.45      0.00
   -3   20    4      1.51      0.00
   -2   20    4      2.93      0.00
   -1   20    4      1.26      0.00
    0   20    4     -0.22      0.00
    1   20    4      1.06      0.00
    2   20    4     -1.20      0.00
    3   20    4      0.41      0.00
    4   20    4      0.75      0.00
    5   20    4     -0.84      0.00
    6   20    4     -0.68      0.00
   -6   21    4      0.31      0.00
   -5   21    4     -0.25      0.00
   -4   21    4      0.15      0.00
   -3   21    4      2.25      0.00
   -2   21    4      0.83      0.00
   -1   21    4      2.55      0.00
    0   21    4      0.33      0.00
    1   21    4     -1.43      0.00
    2   21    4      1.69      0.00
    3   21    4     -0.49      0.00
    4   21    4     -0.06      0.00
    5   21    4     -0.25      0.00
   -5   22    4      0.20      0.00
   -4   22    4     -0.56      0.00
   -3   22    4      1.43      0.00
   -2   22    4      2.17      0.00
   -1   22    4      0.07      0.00
    0   22    4      0.51      0.00
    1   22    4      1.70      0.00
    2   22    4     -0.55      0.00
    3   22    4     -0.74      0.00
    4   22    4      0.64      0.00
    5   22    4     -0.01      0.00
   -5   23    4     -0.16      0.00
   -4   23    4     -1.03      0.00
   -3   23    4      2.31      0.00
   -2   23    4      0.79      0.00
   -1   23    4      1.63      0.00
    0   23    4      0.62      0.00
    1   23    4     -2.22      0.00
    2   23    4      1.60      0.00
    3   23    4     -0.54      0.00
    4   23    4     -0.17      0.00
   -4   24    4      0.20      0.00
   -3   24    4     -0.08      0.00
   -2   24    4      2.09      0.00
   -1   24    4      0.04      0.00
    0   24    4      0.52      0.00
    1   24    4      1.31      0.00
    2   24    4     -0.24      0.00
    3   24    4      0.05      0.00
    4   24    4     -0.11      0.00
   -4   25    4      0.02      0.00
   -3   25    4      1.27      0.00
   -2   25    4     -0.05      0.00
   -1   25    4      1.14      0.00
    0   25    4      0.64      0.00
    1   25    4     -1.60      0.00
    2   25    4      1.52      0.00
    3   25    4     -0.02      0.00
   -3   26    4     -0.99      0.00
   -2   26    4      1.88      0.00
   -1   26    4      0.67      0.00
    0   26    4     -0.14      0.00
    1   26    4      0.66      0.00
    2   26    4     -0.18      0.00
   -1   27    4      0.95      0.00
    0   27    4      0.46      0.00
    1   27    4     -0.44      0.00
   -9    0    5      4.05      0.00
   -7    0    5      0.54      0.00
   -5    0    5      2.26      0.00
   -3    0    5     -4.78      0.00
   -1    0    5    -24.55      0.00
    1    0    5    -22.89      0.00
    3    0    5     -9.30      0.00
    5    0    5      1.95      0.00
    7    0    5     -4.54      0.00
   -9    1    5      1.08      0.00
   -8    1    5     -2.56      0.00
   -7    1    5     -1.80      0.00
   -6    1    5      3.60      0.00
   -5    1    5      1.49      0.00
   -4    1    5     -3.50      0.00
   -3    1    5     -2.56      0.00
   -2    1    5     -9.63      0.00
   -1    1    5     -0.09      0.00
    0    1    5     32.74      0.00
    1    1    5     -4.73      0.00
    2    1    5    -20.65      0.00
    3    1    5      0.48      0.00
    4    1    5     10.99      0.00
    5    1    5     -0.70      0.00
    6    1    5     -0.74      0.00
    7    1    5      1.22      0.00
    8    1    5      0.29      0.00
   -9    2    5      2.42      0.00
   -8    2    5     -0.08      0.00
   -7    2    5      0.71      0.00
   -6    2    5      1.05      0.00
   -5    2    5      3.22      0.00
   -4    2    5      1.00      0.00
   -3    2    5     -5.82      0.00
   -2    2    5     -2.92      0.00
   -1    2    5    -21.06      0.00
    0    2    5     10.01      0.00
    1    2    5    -18.44      0.00
    2    2    5      9.68      0.00
    3    2    5     -9.14      0.00
    4    2    5     -2.89      0.00
    5    2    5      4.68      0.00
    6    2    5      2.13      0.00
    7    2    5     -3.96      0.00
    8    2    5     -0.48      0.00
   -9    3    5      2.71      0.00
   -8    3    5     -2.03      0.00
   -7    3    5     -3.77      0.00
   -6    3    5      3.57      0.00
   -5    3    5      2.89      0.00
   -4    3    5     -5.60      0.00
   -3    3    5     -7.24      0.00
   -2    3    5     -3.16      0.00
   -1    3    5     -0.14      0.00
    0    3    5     16.70      0.00
    1    3    5     -6.94      0.00
    2    3    5    -13.86      0.00
    3    3    5      1.50      0.00
    4    3    5      3.42      0.00
    5    3    5     -0.94      0.00
    6    3    5     -0.48      0.00
    7    3    5      2.54      0.00
    8    3    5     -0.04      0.00
   -9    4    5     -0.53      0.00
   -8    4    5     -0.26      0.00
   -7    4    5      0.39      0.00
   -6    4    5      1.19      0.00
   -5    4    5      3.48      0.00
   -4    4    5      3.08      0.00
   -3    4    5     -6.53      0.00
   -2    4    5     -5.85      0.00
   -1    4    5    -10.44      0.00
    0    4    5     11.59      0.00
    1    4    5     -7.23      0.00
    2    4    5     12.58      0.00
    3    4    5     -8.98      0.00
    4    4    5     -5.36      0.00
    5    4    5      8.21      0.00
    6    4    5      4.47      0.00
    7    4    5     -3.86      0.00
    8    4    5     -1.03      0.00
   -9    5    5      2.78      0.00
   -8    5    5     -2.13      0.00
   -7    5    5     -2.94      0.00
   -6    5    5      5.50      0.00
   -5    5    5      3.08      0.00
   -4    5    5     -7.12      0.00
   -3    5    5     -8.07      0.00
   -2    5    5      1.45      0.00
   -1    5    5     -0.34      0.00
    0    5    5     -3.79      0.00
    1    5    5      1.12      0.00
    2    5    5     -5.14      0.00
    3    5    5      0.60      0.00
    4    5    5     -3.74      0.00
    5    5    5     -0.82      0.00
    6    5    5      1.93      0.00
    7    5    5      2.11      0.00
    8    5    5      0.27      0.00
   -9    6    5     -1.99      0.00
   -8    6    5      0.11      0.00
   -7    6    5     -0.19      0.00
   -6    6    5      0.25      0.00
   -5    6    5      1.31      0.00
   -4    6    5      2.73      0.00
   -3    6    5     -5.01      0.00
   -2    6    5     -9.78      0.00
   -1    6    5      1.69      0.00
    0    6    5      8.07      0.00
    1    6    5      2.14      0.00
    2    6    5     10.76      0.00
    3    6    5     -8.79      0.00
    4    6    5     -5.25      0.00
    5    6    5      6.99      0.00
    6    6    5      6.20      0.00
    7    6    5     -2.51      0.00
    8    6    5     -1.57      0.00
   -9    7    5      1.43      0.00
   -8    7    5     -2.36      0.00
   -7    7    5     -1.86      0.00
   -6    7    5      5.92      0.00
   -5    7    5      3.39      0.00
   -4    7    5     -5.82      0.00
   -3    7    5     -4.51      0.00
   -2    7    5      1.14      0.00
   -1    7    5     -1.27      0.00
    0    7    5    -11.69      0.00
    1    7    5     10.91      0.00
    2    7    5      0.88      0.00
    3    7    5     -2.45      0.00
    4    7    5     -5.25      0.00
    5    7    5     -0.29      0.00
    6    7    5      3.47      0.00
    7    7    5      1.88      0.00
    8    7    5     -0.79      0.00
   -9    8    5     -2.66      0.00
   -8    8    5      1.01      0.00
   -7    8    5      0.43      0.00
   -6    8    5     -0.16      0.00
   -5    8    5     -0.16      0.00
   -4    8    5      0.69      0.00
   -3    8    5     -2.47      0.00
   -2    8    5    -11.79      0.00
   -1    8    5      7.95      0.00
    0    8    5      4.89      0.00
    1    8    5      2.78      0.00
    2    8    5      7.20      0.00
    3    8    5     -7.17      0.00
    4    8    5     -4.39      0.00
    5    8    5      3.26      0.00
    6    8    5      5.00      0.00
    7    8    5      0.78      0.00
    8    8    5     -0.71      0.00
   -8    9    5     -1.18      0.00
   -7    9    5     -1.98      0.00
   -6    9    5      2.21      0.00
   -5    9    5      2.24      0.00
   -4    9    5     -2.46      0.00
   -3    9    5     -1.58      0.00
   -2    9    5     -1.46      0.00
   -1    9    5     -3.41      0.00
    0    9    5     -4.82      0.00
    1    9    5     16.42      0.00
    2    9    5      1.69      0.00
    3    9    5     -4.55      0.00
    4    9    5     -3.14      0.00
    5    9    5      1.16      0.00
    6    9    5      2.60      0.00
    7    9    5      1.99      0.00
    8    9    5     -1.01      0.00
   -8   10    5      0.67      0.00
   -7   10    5      0.64      0.00
   -6   10    5      0.49      0.00
   -5   10    5      0.42      0.00
   -4   10    5     -0.20      0.00
   -3   10    5     -0.82      0.00
   -2   10    5     -9.06      0.00
   -1   10    5      8.17      0.00
    0   10    5      3.21      0.00
    1   10    5     -0.93      0.00
    2   10    5      3.75      0.00
    3   10    5     -3.84      0.00
    4   10    5     -3.82      0.00
    5   10    5      1.00      0.00
    6   10    5      3.61      0.00
    7   10    5      1.90      0.00
    8   10    5      0.79      0.00
   -8   11    5     -0.10      0.00
   -7   11    5     -2.62      0.00
   -6   11    5     -1.32      0.00
   -5   11    5      0.25      0.00
   -4   11    5      1.01      0.00
   -3   11    5     -1.71      0.00
   -2   11    5     -2.56      0.00
   -1   11    5     -5.07      0.00
    0   11    5      4.88      0.00
    1   11    5     15.98      0.00
    2   11    5     -1.40      0.00
    3   11    5     -4.69      0.00
    4   11    5     -0.06      0.00
    5   11    5      0.86      0.00
    6   11    5      1.13      0.00
    7   11    5      1.17      0.00
   -8   12    5     -0.16      0.00
   -7   12    5     -0.98      0.00
   -6   12    5      0.89      0.00
   -5   12    5      1.42      0.00
   -4   12    5     -0.15      0.00
   -3   12    5     -0.97      0.00
   -2   12    5     -4.27      0.00
   -1   12    5      6.48      0.00
    0   12    5      2.28      0.00
    1   12    5     -2.20      0.00
    2   12    5      2.22      0.00
    3   12    5     -1.50      0.00
    4   12    5     -2.75      0.00
    5   12    5      0.34      0.00
    6   12    5      3.49      0.00
    7   12    5      0.80      0.00
   -8   13    5     -0.47      0.00
   -7   13    5     -2.42      0.00
   -6   13    5     -2.16      0.00
   -5   13    5     -0.55      0.00
   -4   13    5      2.78      0.00
   -3   13    5     -3.18      0.00
   -2   13    5     -1.66      0.00
   -1   13    5     -3.46      0.00
    0   13    5      8.64      0.00
    1   13    5      9.59      0.00
    2   13    5     -3.94      0.00
    3   13    5     -3.16      0.00
    4   13    5      2.64      0.00
    5   13    5     -0.56      0.00
    6   13    5      0.51      0.00
    7   13    5      1.00      0.00
   -8   14    5     -0.56      0.00
   -7   14    5     -2.68      0.00
   -6   14    5      0.00      0.00
   -5   14    5      1.60      0.00
   -4   14    5      0.17      0.00
   -3   14    5     -0.97      0.00
   -2   14    5     -1.44      0.00
   -1   14    5      4.84      0.00
    0   14    5      2.22      0.00
    1   14    5     -0.20      0.00
    2   14    5      2.70      0.00
    3   14    5     -1.45      0.00
    4   14    5     -2.13      0.00
    5   14    5      0.63      0.00
    6   14    5      2.19      0.00
    7   14    5     -0.78      0.00
   -7   15    5     -0.58      0.00
   -6   15    5     -1.42      0.00
   -5   15    5     -0.37      0.00
   -4   15    5      2.26      0.00
   -3   15    5     -3.61      0.00
   -2   15    5      0.52      0.00
   -1   15    5     -0.04      0.00
    0   15    5      7.37      0.00
    1   15    5      1.24      0.00
    2   15    5     -4.08      0.00
    3   15    5     -0.83      0.00
    4   15    5      2.97      0.00
    5   15    5     -0.70      0.00
    6   15    5      0.36      0.00
    7   15    5      1.49      0.00
   -7   16    5     -3.24      0.00
   -6   16    5     -0.62      0.00
   -5   16    5      0.70      0.00
   -4   16    5      0.45      0.00
   -3   16    5     -0.17      0.00
   -2   16    5      0.07      0.00
   -1   16    5      2.43      0.00
    0   16    5      1.47      0.00
    1   16    5      2.10      0.00
    2   16    5      2.42      0.00
    3   16    5     -1.15      0.00
    4   16    5     -2.20      0.00
    5   16    5      1.25      0.00
    6   16    5      0.52      0.00
   -7   17    5      0.36      0.00
   -6   17    5     -0.93      0.00
   -5   17    5     -0.29      0.00
   -4   17    5      1.16      0.00
   -3   17    5     -2.39      0.00
   -2   17    5      2.78      0.00
   -1   17    5      1.30      0.00
    0   17    5      4.38      0.00
    1   17    5     -1.77      0.00
    2   17    5     -2.67      0.00
    3   17    5      0.30      0.00
    4   17    5      1.02      0.00
    5   17    5      0.02      0.00
    6   17    5      0.19      0.00
   -7   18    5     -2.38      0.00
   -6   18    5      0.23      0.00
   -5   18    5      0.33      0.00
   -4   18    5      0.89      0.00
   -3   18    5      0.23      0.00
   -2   18    5      1.15      0.00
   -1   18    5      1.65      0.00
    0   18    5     -0.43      0.00
    1   18    5      2.22      0.00
    2   18    5      0.22      0.00
    3   18    5      0.35      0.00
    4   18    5     -1.75      0.00
    5   18    5      0.65      0.00
    6   18    5      0.42      0.00
   -6   19    5     -1.32      0.00
   -5   19    5     -0.60      0.00
   -4   19    5      0.61      0.00
   -3   19    5      0.05      0.00
   -2   19    5      2.51      0.00
   -1   19    5      0.25      0.00
    0   19    5      1.72      0.00
    1   19    5     -0.37      0.00
    2   19    5     -0.87      0.00
    3   19    5     -0.58      0.00
    4   19    5     -0.12      0.00
    5   19    5     -0.24      0.00
    6   19    5      0.08      0.00
   -6   20    5      0.84      0.00
   -5   20    5      0.55      0.00
   -4   20    5      1.22      0.00
   -3   20    5      1.05      0.00
   -2   20    5      0.85      0.00
   -1   20    5      2.29      0.00
    0   20    5     -0.85      0.00
    1   20    5      0.63      0.00
    2   20    5     -1.00      0.00
    3   20    5      0.48      0.00
    4   20    5     -1.01      0.00
    5   20    5     -0.20      0.00
   -6   21    5     -0.67      0.00
   -5   21    5     -0.30      0.00
   -4   21    5      0.09      0.00
   -3   21    5      2.23      0.00
   -2   21    5      0.98      0.00
   -1   21    5     -0.93      0.00
    0   21    5      1.33      0.00
    1   21    5      0.70      0.00
    2   21    5     -0.03      0.00
    3   21    5     -1.81      0.00
    4   21    5      0.67      0.00
    5   21    5     -0.52      0.00
   -5   22    5      0.44      0.00
   -4   22    5      0.29      0.00
   -3   22    5      2.30      0.00
   -2   22    5      0.71      0.00
   -1   22    5      1.72      0.00
    0   22    5     -0.50      0.00
    1   22    5     -0.69      0.00
    2   22    5     -0.57      0.00
    3   22    5     -1.05      0.00
    4   22    5     -1.18      0.00
   -5   23    5      0.64      0.00
   -4   23    5     -0.31      0.00
   -3   23    5      2.53      0.00
   -2   23    5      1.06      0.00
   -1   23    5     -1.25      0.00
    0   23    5      1.47      0.00
    1   23    5      1.09      0.00
    2   23    5     -0.21      0.00
    3   23    5     -1.62      0.00
    4   23    5      0.98      0.00
   -4   24    5     -0.32      0.00
   -3   24    5      2.05      0.00
   -2   24    5      0.99      0.00
   -1   24    5      0.96      0.00
    0   24    5     -0.37      0.00
    1   24    5     -0.81      0.00
    2   24    5      0.08      0.00
    3   24    5     -1.53      0.00
   -3   25    5      1.09      0.00
   -2   25    5      2.19      0.00
   -1   25    5     -0.63      0.00
    0   25    5      0.50      0.00
    1   25    5      0.65      0.00
    2   25    5     -0.67      0.00
    3   25    5     -0.51      0.00
   -2   26    5      0.40      0.00
   -1   26    5      0.75      0.00
    0   26    5     -0.23      0.00
    1   26    5     -0.09      0.00
    2   26    5      0.84      0.00
   -8    0    6     -0.83      0.00
   -6    0    6      0.88      0.00
   -4    0    6     -8.60      0.00
   -2    0    6     21.47      0.00
    0    0    6     10.81      0.00
    2    0    6     -7.61      0.00
    4    0    6      9.81      0.00
    6    0    6     -5.55      0.00
    8    0    6      2.76      0.00
   -9    1    6      3.24      0.00
   -8    1    6     -0.24      0.00
   -7    1    6      3.98      0.00
   -6    1    6      1.16      0.00
   -5    1    6     -4.76      0.00
   -4    1    6      0.38      0.00
   -3    1    6      6.48      0.00
   -2    1    6     -1.03      0.00
   -1    1    6     -3.89      0.00
    0    1    6      5.86      0.00
    1    1    6    -27.51      0.00
    2    1    6      2.72      0.00
    3    1    6      4.33      0.00
    4    1    6      0.26      0.00
    5    1    6     -7.91      0.00
    6    1    6      0.71      0.00
    7    1    6     -1.85      0.00
    8    1    6     -0.38      0.00
   -9    2    6      0.63      0.00
   -8    2    6     -0.38      0.00
   -7    2    6     -1.27      0.00
   -6    2    6      1.03      0.00
   -5    2    6      1.84      0.00
   -4    2    6     -9.20      0.00
   -3    2    6     -6.41      0.00
   -2    2    6     22.06      0.00
   -1    2    6      7.00      0.00
    0    2    6      6.91      0.00
    1    2    6    -12.64      0.00
    2    2    6     -5.65      0.00
    3    2    6      2.11      0.00
    4    2    6      6.95      0.00
    5    2    6     -1.48      0.00
    6    2    6     -6.63      0.00
    7    2    6      0.68      0.00
    8    2    6      2.83      0.00
   -9    3    6      1.14      0.00
   -8    3    6     -0.65      0.00
   -7    3    6      3.30      0.00
   -6    3    6      2.61      0.00
   -5    3    6     -3.83      0.00
   -4    3    6      0.95      0.00
   -3    3    6      6.94      0.00
   -2    3    6     -1.63      0.00
   -1    3    6     -1.97      0.00
    0    3    6     14.10      0.00
    1    3    6    -19.28      0.00
    2    3    6      4.53      0.00
    3    3    6      2.26      0.00
    4    3    6     -0.28      0.00
    5    3    6     -3.13      0.00
    6    3    6      1.56      0.00
    7    3    6     -1.24      0.00
    8    3    6     -1.09      0.00
   -9    4    6      0.29      0.00
   -8    4    6     -0.04      0.00
   -7    4    6     -0.64      0.00
   -6    4    6      2.50      0.00
   -5    4    6      3.74      0.00
   -4    4    6     -9.21      0.00
   -3    4    6    -11.02      0.00
   -2    4    6     21.29      0.00
   -1    4    6      9.85      0.00
    0    4    6     -3.18      0.00
    1    4    6    -13.05      0.00
    2    4    6     -2.19      0.00
    3    4    6      2.40      0.00
    4    4    6      0.97      0.00
    5    4    6     -0.14      0.00
    6    4    6     -6.52      0.00
    7    4    6      0.45      0.00
    8    4    6      3.08      0.00
   -9    5    6     -0.68      0.00
   -8    5    6     -0.52      0.00
   -7    5    6      2.76      0.00
   -6    5    6      2.89      0.00
   -5    5    6     -4.73      0.00
   -4    5    6     -0.19      0.00
   -3    5    6      6.89      0.00
   -2    5    6     -1.93      0.00
   -1    5    6      4.25      0.00
    0    5    6     14.69      0.00
    1    5    6     -7.70      0.00
    2    5    6      1.41      0.00
    3    5    6     -0.84      0.00
    4    5    6     -0.85      0.00
    5    5    6      0.79      0.00
    6    5    6      2.83      0.00
    7    5    6     -1.77      0.00
    8    5    6     -1.50      0.00
   -9    6    6     -0.62      0.00
   -8    6    6     -0.63      0.00
   -7    6    6      0.51      0.00
   -6    6    6      4.03      0.00
   -5    6    6      4.62      0.00
   -4    6    6     -7.20      0.00
   -3    6    6    -10.19      0.00
   -2    6    6     17.03      0.00
   -1    6    6      9.97      0.00
    0    6    6    -11.19      0.00
    1    6    6     -3.59      0.00
    2    6    6      0.64      0.00
    3    6    6     -0.77      0.00
    4    6    6     -2.71      0.00
    5    6    6      1.94      0.00
    6    6    6     -3.03      0.00
    7    6    6     -1.24      0.00
    8    6    6      1.60      0.00
   -9    7    6     -0.98      0.00
   -8    7    6      0.16      0.00
   -7    7    6      2.65      0.00
   -6    7    6      3.55      0.00
   -5    7    6     -5.08      0.00
   -4    7    6     -2.66      0.00
   -3    7    6      5.66      0.00
   -2    7    6     -3.68      0.00
   -1    7    6     10.65      0.00
    0    7    6      9.88      0.00
    1    7    6     -1.17      0.00
    2    7    6     -2.45      0.00
    3    7    6     -3.96      0.00
    4    7    6     -0.02      0.00
    5    7    6      0.87      0.00
    6    7    6      3.29      0.00
    7    7    6     -1.39      0.00
    8    7    6     -1.81      0.00
   -8    8    6     -0.36      0.00
   -7    8    6      0.43      0.00
   -6    8    6      2.11      0.00
   -5    8    6      3.16      0.00
   -4    8    6     -4.07      0.00
   -3    8    6     -5.99      0.00
   -2    8    6     10.04      0.00
   -1    8    6      8.40      0.00
    0    8    6     -9.14      0.00
    1    8    6      5.70      0.00
    2    8    6      1.96      0.00
    3    8    6     -5.02      0.00
    4    8    6     -2.92      0.00
    5    8    6      4.23      0.00
    6    8    6     -0.22      0.00
    7    8    6     -1.63      0.00
    8    8    6     -0.51      0.00
   -8    9    6     -0.02      0.00
   -7    9    6      1.91      0.00
   -6    9    6      4.30      0.00
   -5    9    6     -2.59      0.00
   -4    9    6     -3.70      0.00
   -3    9    6      3.69      0.00
   -2    9    6     -4.75      0.00
   -1    9    6     12.67      0.00
    0    9    6      6.09      0.00
    1    9    6     -1.58      0.00
    2    9    6     -4.80      0.00
    3    9    6     -4.08      0.00
    4    9    6      0.51      0.00
    5    9    6     -0.39      0.00
    6    9    6      1.94      0.00
    7    9    6      0.39      0.00
   -8   10    6      0.76      0.00
   -7   10    6      0.21      0.00
   -6   10    6     -1.22      0.00
   -5   10    6      0.72      0.00
   -4   10    6     -0.71      0.00
   -3   10    6     -3.36      0.00
   -2   10    6      3.12      0.00
   -1   10    6      5.27      0.00
    0   10    6      0.30      0.00
    1   10    6      8.37      0.00
    2   10    6     -0.16      0.00
    3   10    6     -6.66      0.00
    4   10    6     -1.78      0.00
    5   10    6      5.27      0.00
    6   10    6     -0.27      0.00
    7   10    6     -1.29      0.00
   -8   11    6     -0.62      0.00
   -7   11    6      0.11      0.00
   -6   11    6      3.75      0.00
   -5   11    6      0.16      0.00
   -4   11    6     -2.86      0.00
   -3   11    6      1.29      0.00
   -2   11    6     -3.43      0.00
   -1   11    6      9.95      0.00
    0   11    6      5.16      0.00
    1   11    6     -3.08      0.00
    2   11    6     -5.34      0.00
    3   11    6     -1.62      0.00
    4   11    6      0.16      0.00
    5   11    6     -1.40      0.00
    6   11    6      1.77      0.00
    7   11    6      1.52      0.00
   -8   12    6      0.52      0.00
   -7   12    6      0.05      0.00
   -6   12    6     -2.03      0.00
   -5   12    6     -0.31      0.00
   -4   12    6      1.61      0.00
   -3   12    6     -4.36      0.00
   -2   12    6     -0.10      0.00
   -1   12    6      3.35      0.00
    0   12    6      7.43      0.00
    1   12    6      4.70      0.00
    2   12    6     -4.12      0.00
    3   12    6     -5.01      0.00
    4   12    6      0.30      0.00
    5   12    6      3.63      0.00
    6   12    6     -0.39      0.00
    7   12    6     -1.27      0.00
   -8   13    6     -0.38      0.00
   -7   13    6     -1.68      0.00
   -6   13    6      2.14      0.00
   -5   13    6      1.19      0.00
   -4   13    6     -1.52      0.00
   -3   13    6     -0.63      0.00
   -2   13    6     -1.17      0.00
   -1   13    6      5.82      0.00
    0   13    6      3.62      0.00
    1   13    6     -1.09      0.00
    2   13    6     -3.67      0.00
    3   13    6     -0.68      0.00
    4   13    6      0.31      0.00
    5   13    6     -1.81      0.00
    6   13    6      1.80      0.00
    7   13    6      0.59      0.00
   -8   14    6     -0.40      0.00
   -7   14    6      0.13      0.00
   -6   14    6     -1.00      0.00
   -5   14    6      0.26      0.00
   -4   14    6      2.21      0.00
   -3   14    6     -5.90      0.00
   -2   14    6     -0.38      0.00
   -1   14    6      3.98      0.00
    0   14    6      8.04      0.00
    1   14    6     -1.52      0.00
    2   14    6     -5.65      0.00
    3   14    6     -2.47      0.00
    4   14    6      1.66      0.00
    5   14    6      1.28      0.00
    6   14    6      0.39      0.00
    7   14    6     -0.24      0.00
   -7   15    6     -2.66      0.00
   -6   15    6      1.00      0.00
   -5   15    6      0.61      0.00
   -4   15    6     -1.10      0.00
   -3   15    6     -0.78      0.00
   -2   15    6     -0.02      0.00
   -1   15    6      2.32      0.00
    0   15    6      0.69      0.00
    1   15    6      1.92      0.00
    2   15    6     -1.31      0.00
    3   15    6     -1.19      0.00
    4   15    6      1.25      0.00
    5   15    6     -0.97      0.00
    6   15    6      0.21      0.00
   -7   16    6      0.22      0.00
   -6   16    6     -0.01      0.00
   -5   16    6      0.88      0.00
   -4   16    6      1.60      0.00
   -3   16    6     -4.50      0.00
   -2   16    6     -0.11      0.00
   -1   16    6      3.44      0.00
    0   16    6      6.13      0.00
    1   16    6     -4.89      0.00
    2   16    6     -3.46      0.00
    3   16    6     -0.91      0.00
    4   16    6      0.53      0.00
    5   16    6      0.84      0.00
    6   16    6      0.40      0.00
   -7   17    6     -2.70      0.00
   -6   17    6      1.56      0.00
   -5   17    6      0.31      0.00
   -4   17    6     -1.04      0.00
   -3   17    6     -0.32      0.00
   -2   17    6      0.76      0.00
   -1   17    6      0.26      0.00
    0   17    6     -1.39      0.00
    1   17    6      2.88      0.00
    2   17    6     -1.49      0.00
    3   17    6     -1.01      0.00
    4   17    6      1.35      0.00
    5   17    6      0.22      0.00
    6   17    6     -1.19      0.00
   -7   18    6     -0.13      0.00
   -6   18    6     -0.11      0.00
   -5   18    6      0.71      0.00
   -4   18    6      0.31      0.00
   -3   18    6     -1.59      0.00
   -2   18    6     -0.04      0.00
   -1   18    6      0.72      0.00
    0   18    6      3.35      0.00
    1   18    6     -4.11      0.00
    2   18    6     -0.07      0.00
    3   18    6     -0.26      0.00
    4   18    6     -1.28      0.00
    5   18    6      1.22      0.00
    6   18    6      0.06      0.00
   -6   19    6      2.03      0.00
   -5   19    6      1.24      0.00
   -4   19    6      0.15      0.00
   -3   19    6     -0.42      0.00
   -2   19    6      0.83      0.00
   -1   19    6      0.42      0.00
    0   19    6     -1.58      0.00
    1   19    6      2.47      0.00
    2   19    6     -2.96      0.00
    3   19    6     -0.62      0.00
    4   19    6      0.74      0.00
    5   19    6      0.68      0.00
   -6   20    6     -0.44      0.00
   -5   20    6      0.31      0.00
   -4   20    6     -0.65      0.00
   -3   20    6      0.84      0.00
   -2   20    6     -0.63      0.00
   -1   20    6     -0.90      0.00
    0   20    6      1.47      0.00
    1   20    6     -2.61      0.00
    2   20    6      1.52      0.00
    3   20    6     -0.45      0.00
    4   20    6     -0.94      0.00
    5   20    6      0.16      0.00
   -5   21    6      1.10      0.00
   -4   21    6      0.98      0.00
   -3   21    6      0.14      0.00
   -2   21    6      0.26      0.00
   -1   21    6      0.56      0.00
    0   21    6     -1.24      0.00
    1   21    6      0.91      0.00
    2   21    6     -2.96      0.00
    3   21    6     -0.68      0.00
    4   21    6      0.28      0.00
   -5   22    6      0.24      0.00
   -4   22    6     -0.78      0.00
   -3   22    6      2.62      0.00
   -2   22    6     -1.43      0.00
   -1   22    6     -1.38      0.00
    0   22    6      1.90      0.00
    1   22    6     -1.11      0.00
    2   22    6      1.20      0.00
    3   22    6     -1.02      0.00
    4   22    6      0.38      0.00
   -4   23    6      0.37      0.00
   -3   23    6      1.15      0.00
   -2   23    6      0.32      0.00
   -1   23    6     -0.05      0.00
    0   23    6     -0.99      0.00
    1   23    6     -0.39      0.00
    2   23    6     -1.89      0.00
    3   23    6     -0.66      0.00
   -4   24    6     -0.96      0.00
   -3   24    6      2.85      0.00
   -2   24    6     -0.68      0.00
   -1   24    6     -1.43      0.00
    0   24    6      1.59      0.00
    1   24    6     -0.22      0.00
    2   24    6      0.36      0.00
    3   24    6     -1.01      0.00
   -3   25    6      1.07      0.00
   -2   25    6      0.38      0.00
   -1   25    6     -0.61      0.00
    0   25    6     -0.34      0.00
    1   25    6      0.07      0.00
    2   25    6     -0.65      0.00
   -2   26    6      0.87      0.00
   -1   26    6     -0.58      0.00
    0   26    6      0.15      0.00
    1   26    6     -0.29      0.00
   -9    0    7      2.64      0.00
   -7    0    7      0.26      0.00
   -5    0    7     -3.27      0.00
   -3    0    7     13.04      0.00
   -1    0    7    -18.52      0.00
    1    0    7    -11.52      0.00
    3    0    7      6.30      0.00
    5    0    7    -13.99      0.00
    7    0    7      2.60      0.00
   -9    1    7      0.43      0.00
   -8    1    7     -1.01      0.00
   -7    1    7     -0.17      0.00
   -6    1    7     -4.36      0.00
   -5    1    7      0.66      0.00
   -4    1    7     -2.65      0.00
   -3    1    7     -2.64      0.00
   -2    1    7     17.80      0.00
   -1    1    7      3.77      0.00
    0    1    7     -4.41      0.00
    1    1    7     -8.18      0.00
    2    1    7      8.68      0.00
    3    1    7      2.07      0.00
    4    1    7     -0.36      0.00
    5    1    7     -2.05      0.00
    6    1    7     -3.03      0.00
    7    1    7      0.66      0.00
    8    1    7      3.04      0.00
   -9    2    7      1.67      0.00
   -8    2    7     -0.16      0.00
   -7    2    7      0.17      0.00
   -6    2    7      0.42      0.00
   -5    2    7     -3.18      0.00
   -4    2    7      1.13      0.00
   -3    2    7     13.28      0.00
   -2    2    7      2.98      0.00
   -1    2    7    -16.62      0.00
    0    2    7      3.29      0.00
    1    2    7    -10.17      0.00
    2    2    7      5.95      0.00
    3    2    7      5.10      0.00
    4    2    7     -1.13      0.00
    5    2    7    -11.50      0.00
    6    2    7      1.95      0.00
    7    2    7      3.06      0.00
    8    2    7     -0.33      0.00
   -9    3    7      0.47      0.00
   -8    3    7     -0.41      0.00
   -7    3    7      0.05      0.00
   -6    3    7     -2.94      0.00
   -5    3    7      1.84      0.00
   -4    3    7     -1.62      0.00
   -3    3    7     -6.32      0.00
   -2    3    7     15.54      0.00
   -1    3    7      7.78      0.00
    0    3    7     -8.01      0.00
    1    3    7    -18.08      0.00
    2    3    7      9.75      0.00
    3    3    7      5.23      0.00
    4    3    7     -3.11      0.00
    5    3    7     -3.42      0.00
    6    3    7     -4.56      0.00
    7    3    7      1.64      0.00
    8    3    7      2.65      0.00
   -9    4    7      0.09      0.00
   -8    4    7      0.55      0.00
   -7    4    7      0.31      0.00
   -6    4    7      0.52      0.00
   -5    4    7     -3.68      0.00
   -4    4    7      0.65      0.00
   -3    4    7     12.59      0.00
   -2    4    7      5.63      0.00
   -1    4    7    -10.93      0.00
    0    4    7      4.68      0.00
    1    4    7     -5.32      0.00
    2    4    7      5.67      0.00
    3    4    7      2.78      0.00
    4    4    7     -1.45      0.00
    5    4    7     -6.47      0.00
    6    4    7      1.16      0.00
    7    4    7      2.63      0.00
    8    4    7     -0.11      0.00
   -9    5    7     -0.86      0.00
   -8    5    7     -0.41      0.00
   -7    5    7      1.20      0.00
   -6    5    7     -1.07      0.00
   -5    5    7      1.87      0.00
   -4    5    7      0.59      0.00
   -3    5    7     -4.87      0.00
   -2    5    7     12.08      0.00
   -1    5    7      7.03      0.00
    0    5    7    -13.12      0.00
    1    5    7    -15.29      0.00
    2    5    7      9.01      0.00
    3    5    7      5.25      0.00
    4    5    7     -5.81      0.00
    5    5    7     -1.57      0.00
    6    5    7     -4.24      0.00
    7    5    7      0.71      0.00
    8    5    7      2.66      0.00
   -9    6    7     -0.48      0.00
   -8    6    7      1.41      0.00
   -7    6    7      1.11      0.00
   -6    6    7      1.18      0.00
   -5    6    7     -4.25      0.00
   -4    6    7     -1.02      0.00
   -3    6    7     10.37      0.00
   -2    6    7      4.92      0.00
   -1    6    7     -3.66      0.00
    0    6    7      2.67      0.00
    1    6    7      0.05      0.00
    2    6    7      0.17      0.00
    3    6    7     -0.08      0.00
    4    6    7      0.48      0.00
    5    6    7     -4.00      0.00
    6    6    7     -0.25      0.00
    7    6    7      0.84      0.00
   -8    7    7     -0.65      0.00
   -7    7    7      2.09      0.00
   -6    7    7     -0.56      0.00
   -5    7    7      0.05      0.00
   -4    7    7      1.85      0.00
   -3    7    7      0.22      0.00
   -2    7    7      7.45      0.00
   -1    7    7      5.39      0.00
    0    7    7    -13.97      0.00
    1    7    7     -5.66      0.00
    2    7    7      6.89      0.00
    3    7    7      1.65      0.00
    4    7    7     -5.13      0.00
    5    7    7      1.09      0.00
    6    7    7     -2.00      0.00
    7    7    7     -1.03      0.00
   -8    8    7      1.29      0.00
   -7    8    7      1.39      0.00
   -6    8    7      2.23      0.00
   -5    8    7     -2.87      0.00
   -4    8    7     -1.71      0.00
   -3    8    7      7.57      0.00
   -2    8    7      2.18      0.00
   -1    8    7      2.19      0.00
    0    8    7     -1.02      0.00
    1    8    7      0.82      0.00
    2    8    7     -4.39      0.00
    3    8    7     -2.45      0.00
    4    8    7      2.62      0.00
    5    8    7     -3.92      0.00
    6    8    7     -1.40      0.00
    7    8    7      0.23      0.00
   -8    9    7      0.14      0.00
   -7    9    7      2.15      0.00
   -6    9    7     -1.45      0.00
   -5    9    7     -2.03      0.00
   -4    9    7      1.66      0.00
   -3    9    7      3.57      0.00
   -2    9    7      2.17      0.00
   -1    9    7      4.31      0.00
    0    9    7     -8.63      0.00
    1    9    7      0.63      0.00
    2    9    7      3.95      0.00
    3    9    7     -2.31      0.00
    4    9    7     -3.26      0.00
    5    9    7      3.45      0.00
    6    9    7     -1.36      0.00
    7    9    7     -1.61      0.00
   -8   10    7      0.85      0.00
   -7   10    7      0.48      0.00
   -6   10    7      2.08      0.00
   -5   10    7     -0.39      0.00
   -4   10    7     -1.02      0.00
   -3   10    7      4.38      0.00
   -2   10    7      0.41      0.00
   -1   10    7      4.01      0.00
    0   10    7     -2.71      0.00
    1   10    7     -1.99      0.00
    2   10    7     -5.11      0.00
    3   10    7     -1.96      0.00
    4   10    7      2.74      0.00
    5   10    7     -3.21      0.00
    6   10    7     -1.77      0.00
    7   10    7      1.12      0.00
   -8   11    7      0.28      0.00
   -7   11    7      1.29      0.00
   -6   11    7     -1.69      0.00
   -5   11    7     -2.27      0.00
   -4   11    7      1.40      0.00
   -3   11    7      2.76      0.00
   -2   11    7     -1.03      0.00
   -1   11    7      2.88      0.00
    0   11    7     -0.84      0.00
    1   11    7      0.05      0.00
    2   11    7     -0.58      0.00
    3   11    7     -3.01      0.00
    4   11    7     -2.21      0.00
    5   11    7      3.82      0.00
    6   11    7     -1.43      0.00
    7   11    7     -1.68      0.00
   -8   12    7      1.07      0.00
   -7   12    7     -0.21      0.00
   -6   12    7      1.04      0.00
   -5   12    7      0.73      0.00
   -4   12    7     -0.33      0.00
   -3   12    7      1.20      0.00
   -2   12    7      1.07      0.00
   -1   12    7      1.61      0.00
    0   12    7     -2.66      0.00
    1   12    7     -2.90      0.00
    2   12    7     -3.60      0.00
    3   12    7     -0.04      0.00
    4   12    7      2.19      0.00
    5   12    7     -2.66      0.00
    6   12    7     -1.66      0.00
    7   12    7      1.11      0.00
   -8   13    7     -0.55      0.00
   -7   13    7      0.25      0.00
   -6   13    7     -0.83      0.00
   -5   13    7     -0.55      0.00
   -4   13    7      2.00      0.00
   -3   13    7     -0.94      0.00
   -2   13    7     -1.76      0.00
   -1   13    7      1.97      0.00
    0   13    7      3.61      0.00
    1   13    7     -3.75      0.00
    2   13    7     -4.84      0.00
    3   13    7     -1.15      0.00
    4   13    7     -1.24      0.00
    5   13    7      1.93      0.00
    6   13    7      0.05      0.00
    7   13    7     -1.00      0.00
   -7   14    7     -0.25      0.00
   -6   14    7      0.22      0.00
   -5   14    7      0.22      0.00
   -4   14    7     -0.38      0.00
   -3   14    7     -0.98      0.00
   -2   14    7      2.26      0.00
   -1   14    7     -0.86      0.00
    0   14    7     -3.95      0.00
    1   14    7     -0.75      0.00
    2   14    7     -1.48      0.00
    3   14    7      0.10      0.00
    4   14    7      2.53      0.00
    5   14    7     -2.25      0.00
    6   14    7     -1.46      0.00
   -7   15    7      0.39      0.00
   -6   15    7      0.14      0.00
   -5   15    7      0.90      0.00
   -4   15    7      2.76      0.00
   -3   15    7     -3.27      0.00
   -2   15    7     -2.21      0.00
   -1   15    7      2.28      0.00
    0   15    7      3.52      0.00
    1   15    7     -6.47      0.00
    2   15    7     -4.92      0.00
    3   15    7      0.87      0.00
    4   15    7     -0.59      0.00
    5   15    7     -0.21      0.00
    6   15    7      0.92      0.00
   -7   16    7     -0.44      0.00
   -6   16    7      0.99      0.00
   -5   16    7     -0.36      0.00
   -4   16    7     -0.76      0.00
   -3   16    7     -1.37      0.00
   -2   16    7      1.84      0.00
   -1   16    7     -1.52      0.00
    0   16    7     -5.05      0.00
    1   16    7      1.06      0.00
    2   16    7     -1.06      0.00
    3   16    7     -1.74      0.00
    4   16    7      3.12      0.00
    5   16    7     -0.78      0.00
    6   16    7     -1.57      0.00
   -7   17    7      0.30      0.00
   -6   17    7      0.71      0.00
   -5   17    7      0.51      0.00
   -4   17    7      1.69      0.00
   -3   17    7     -2.19      0.00
   -2   17    7     -2.36      0.00
   -1   17    7      1.12      0.00
    0   17    7      1.34      0.00
    1   17    7     -6.61      0.00
    2   17    7     -1.37      0.00
    3   17    7      2.31      0.00
    4   17    7     -1.00      0.00
    5   17    7     -0.64      0.00
   -6   18    7      2.61      0.00
   -5   18    7      0.22      0.00
   -4   18    7     -0.76      0.00
   -3   18    7     -0.69      0.00
   -2   18    7      0.75      0.00
   -1   18    7     -1.43      0.00
    0   18    7     -3.59      0.00
    1   18    7      2.12      0.00
    2   18    7     -2.23      0.00
    3   18    7     -2.89      0.00
    4   18    7      2.74      0.00
    5   18    7      1.04      0.00
   -6   19    7      0.62      0.00
   -5   19    7      0.23      0.00
   -4   19    7     -0.47      0.00
   -3   19    7     -0.16      0.00
   -2   19    7     -2.14      0.00
   -1   19    7     -0.49      0.00
    0   19    7     -0.15      0.00
    1   19    7     -5.60      0.00
    2   19    7      1.27      0.00
    3   19    7      2.31      0.00
    4   19    7     -1.64      0.00
    5   19    7     -0.41      0.00
   -6   20    7      2.26      0.00
   -5   20    7      0.73      0.00
   -4   20    7     -0.20      0.00
   -3   20    7     -0.09      0.00
   -2   20    7     -0.01      0.00
   -1   20    7     -1.45      0.00
    0   20    7     -2.04      0.00
    1   20    7      1.88      0.00
    2   20    7     -2.28      0.00
    3   20    7     -2.25      0.00
    4   20    7      1.51      0.00
    5   20    7      1.34      0.00
   -5   21    7      0.63      0.00
   -4   21    7     -1.11      0.00
   -3   21    7      0.97      0.00
   -2   21    7     -2.81      0.00
   -1   21    7     -0.53      0.00
    0   21    7      1.01      0.00
    1   21    7     -3.72      0.00
    2   21    7      1.78      0.00
    3   21    7      0.85      0.00
    4   21    7     -0.89      0.00
   -5   22    7      0.18      0.00
   -4   22    7      0.28      0.00
   -3   22    7      0.18      0.00
   -2   22    7     -0.22      0.00
   -1   22    7     -1.40      0.00
    0   22    7     -1.45      0.00
    1   22    7      0.19      0.00
    2   22    7     -1.93      0.00
    3   22    7     -1.32      0.00
    4   22    7      0.55      0.00
   -4   23    7     -0.89      0.00
   -3   23    7      1.70      0.00
   -2   23    7     -3.21      0.00
   -1   23    7     -0.47      0.00
    0   23    7      1.83      0.00
    1   23    7     -1.51      0.00
    2   23    7      1.37      0.00
    3   23    7     -0.25      0.00
   -3   24    7      0.31      0.00
   -2   24    7     -0.44      0.00
   -1   24    7     -1.39      0.00
    0   24    7     -0.39      0.00
    1   24    7     -0.29      0.00
    2   24    7     -1.62      0.00
   -2   25    7     -1.87      0.00
   -1   25    7     -0.52      0.00
    0   25    7      0.95      0.00
    1   25    7     -0.85      0.00
   -8    0    8     -2.93      0.00
   -6    0    8     -2.03      0.00
   -4    0    8      0.13      0.00
   -2    0    8     -3.17      0.00
    0    0    8      6.54      0.00
    2    0    8      6.12      0.00
    4    0    8     -1.75      0.00
    6    0    8      0.85      0.00
   -9    1    8      0.24      0.00
   -8    1    8     -0.41      0.00
   -7    1    8     -3.11      0.00
   -6    1    8     -0.76      0.00
   -5    1    8      4.61      0.00
   -4    1    8      1.12      0.00
   -3    1    8      2.50      0.00
   -2    1    8      1.49      0.00
   -1    1    8    -21.29      0.00
    0    1    8     -0.28      0.00
    1    1    8      4.02      0.00
    2    1    8      4.21      0.00
    3    1    8     -0.27      0.00
    4    1    8     -1.57      0.00
    5    1    8     -7.83      0.00
    6    1    8      1.69      0.00
    7    1    8      1.69      0.00
   -9    2    8      1.00      0.00
   -8    2    8     -2.68      0.00
   -7    2    8     -0.68      0.00
   -6    2    8     -1.95      0.00
   -5    2    8      1.38      0.00
   -4    2    8      1.57      0.00
   -3    2    8     -2.07      0.00
   -2    2    8     -3.65      0.00
   -1    2    8     -0.21      0.00
    0    2    8      3.99      0.00
    1    2    8     -9.09      0.00
    2    2    8      7.78      0.00
    3    2    8      1.82      0.00
    4    2    8     -3.09      0.00
    5    2    8     -3.20      0.00
    6    2    8      0.33      0.00
    7    2    8      1.33      0.00
   -9    3    8      0.02      0.00
   -8    3    8     -0.53      0.00
   -7    3    8     -2.71      0.00
   -6    3    8     -1.71      0.00
   -5    3    8      4.36      0.00
   -4    3    8      2.49      0.00
   -3    3    8      1.44      0.00
   -2    3    8      3.85      0.00
   -1    3    8    -16.95      0.00
    0    3    8      0.02      0.00
    1    3    8      4.14      0.00
    2    3    8      9.25      0.00
    3    3    8     -1.40      0.00
    4    3    8     -4.17      0.00
    5    3    8     -5.22      0.00
    6    3    8      2.59      0.00
    7    3    8      2.30      0.00
   -8    4    8     -2.13      0.00
   -7    4    8     -0.80      0.00
   -6    4    8     -1.26      0.00
   -5    4    8      1.87      0.00
   -4    4    8      4.38      0.00
   -3    4    8     -1.24      0.00
   -2    4    8     -4.04      0.00
   -1    4    8     -2.63      0.00
    0    4    8     -2.35      0.00
    1    4    8    -11.36      0.00
    2    4    8      9.82      0.00
    3    4    8      2.81      0.00
    4    4    8     -6.07      0.00
    5    4    8     -3.26      0.00
    6    4    8     -0.34      0.00
    7    4    8      3.14      0.00
   -8    5    8      0.74      0.00
   -7    5    8     -1.70      0.00
   -6    5    8     -2.07      0.00
   -5    5    8      3.00      0.00
   -4    5    8      3.32      0.00
   -3    5    8      0.64      0.00
   -2    5    8      2.97      0.00
   -1    5    8    -11.09      0.00
    0    5    8     -0.05      0.00
    1    5    8      5.16      0.00
    2    5    8      7.22      0.00
    3    5    8     -2.39      0.00
    4    5    8     -4.79      0.00
    5    5    8     -2.47      0.00
    6    5    8      1.13      0.00
    7    5    8      1.52      0.00
   -8    6    8     -1.71      0.00
   -7    6    8     -0.05      0.00
   -6    6    8     -0.39      0.00
   -5    6    8      0.43      0.00
   -4    6    8      5.28      0.00
   -3    6    8      2.63      0.00
   -2    6    8     -4.09      0.00
   -1    6    8     -4.30      0.00
    0    6    8     -7.72      0.00
    1    6    8     -5.67      0.00
    2    6    8      8.95      0.00
    3    6    8      2.40      0.00
    4    6    8     -6.63      0.00
    5    6    8     -2.18      0.00
    6    6    8      0.07      0.00
    7    6    8      2.97      0.00
   -8    7    8      2.00      0.00
   -7    7    8     -0.25      0.00
   -6    7    8     -2.11      0.00
   -5    7    8      1.54      0.00
   -4    7    8      4.56      0.00
   -3    7    8      1.63      0.00
   -2    7    8     -0.72      0.00
   -1    7    8     -6.37      0.00
    0    7    8     -2.32      0.00
    1    7    8      5.28      0.00
    2    7    8      1.67      0.00
    3    7    8     -3.88      0.00
    4    7    8     -2.47      0.00
    5    7    8     -1.94      0.00
    6    7    8     -0.48      0.00
    7    7    8     -0.34      0.00
   -8    8    8     -1.17      0.00
   -7    8    8      0.72      0.00
   -6    8    8     -0.49      0.00
   -5    8    8     -1.85      0.00
   -4    8    8      3.90      0.00
   -3    8    8      6.66      0.00
   -2    8    8     -4.84      0.00
   -1    8    8     -4.25      0.00
    0    8    8     -8.44      0.00
    1    8    8      1.64      0.00
    2    8    8      5.71      0.00
    3    8    8     -0.21      0.00
    4    8    8     -4.20      0.00
    5    8    8     -0.87      0.00
    6    8    8      0.03      0.00
    7    8    8      1.58      0.00
   -8    9    8      1.94      0.00
   -7    9    8      0.51      0.00
   -6    9    8     -1.84      0.00
   -5    9    8      1.16      0.00
   -4    9    8      5.26      0.00
   -3    9    8      2.42      0.00
   -2    9    8     -3.62      0.00
   -1    9    8     -3.24      0.00
    0    9    8     -4.78      0.00
    1    9    8      2.57      0.00
    2    9    8     -1.38      0.00
    3    9    8     -3.99      0.00
    4    9    8      0.38      0.00
    5    9    8     -2.03      0.00
    6    9    8     -2.27      0.00
    7    9    8     -0.51      0.00
   -8   10    8     -0.79      0.00
   -7   10    8      0.55      0.00
   -6   10    8     -0.91      0.00
   -5   10    8     -2.44      0.00
   -4   10    8      2.66      0.00
   -3   10    8      7.61      0.00
   -2   10    8     -5.96      0.00
   -1   10    8     -3.38      0.00
    0   10    8     -4.90      0.00
    1   10    8      3.54      0.00
    2   10    8      1.47      0.00
    3   10    8     -2.62      0.00
    4   10    8     -2.52      0.00
    5   10    8      0.94      0.00
    6   10    8     -0.91      0.00
    7   10    8      0.39      0.00
   -8   11    8      1.55      0.00
   -7   11    8      0.83      0.00
   -6   11    8     -1.41      0.00
   -5   11    8      0.95      0.00
   -4   11    8      4.40      0.00
   -3   11    8      1.63      0.00
   -2   11    8     -3.26      0.00
   -1   11    8     -2.65      0.00
    0   11    8     -5.23      0.00
    1   11    8     -1.40      0.00
    2   11    8     -0.69      0.00
    3   11    8     -1.31      0.00
    4   11    8      0.91      0.00
    5   11    8     -2.12      0.00
    6   11    8     -3.15      0.00
    7   11    8      0.53      0.00
   -8   12    8     -0.51      0.00
   -7   12    8     -0.64      0.00
   -6   12    8     -0.71      0.00
   -5   12    8     -0.72      0.00
   -4   12    8      2.47      0.00
   -3   12    8      4.28      0.00
   -2   12    8     -5.62      0.00
   -1   12    8     -2.71      0.00
    0   12    8     -0.80      0.00
    1   12    8      0.39      0.00
    2   12    8     -2.88      0.00
    3   12    8     -2.17      0.00
    4   12    8     -1.75      0.00
    5   12    8      1.22      0.00
    6   12    8     -0.70      0.00
   -7   13    8      1.10      0.00
   -6   13    8     -0.90      0.00
   -5   13    8      0.42      0.00
   -4   13    8      2.13      0.00
   -3   13    8     -0.30      0.00
   -2   13    8     -0.12      0.00
   -1   13    8     -4.02      0.00
    0   13    8     -5.08      0.00
    1   13    8     -2.67      0.00
    2   13    8      1.17      0.00
    3   13    8      0.87      0.00
    4   13    8      0.32      0.00
    5   13    8     -1.70      0.00
    6   13    8     -2.21      0.00
   -7   14    8     -1.10      0.00
   -6   14    8     -0.65      0.00
   -5   14    8      1.15      0.00
   -4   14    8      2.98      0.00
   -3   14    8      0.06      0.00
   -2   14    8     -3.61      0.00
   -1   14    8     -2.01      0.00
    0   14    8      0.07      0.00
    1   14    8     -2.48      0.00
    2   14    8     -5.00      0.00
    3   14    8      0.14      0.00
    4   14    8     -0.82      0.00
    5   14    8     -0.82      0.00
    6   14    8      0.07      0.00
   -7   15    8      1.28      0.00
   -6   15    8     -0.41      0.00
   -5   15    8      0.06      0.00
   -4   15    8      0.31      0.00
   -3   15    8     -1.93      0.00
   -2   15    8      1.59      0.00
   -1   15    8     -4.29      0.00
    0   15    8     -5.41      0.00
    1   15    8     -1.45      0.00
    2   15    8      1.63      0.00
    3   15    8     -0.20      0.00
    4   15    8      0.40      0.00
    5   15    8     -0.35      0.00
   -7   16    8     -0.40      0.00
   -6   16    8     -0.57      0.00
   -5   16    8      0.83      0.00
   -4   16    8      3.01      0.00
   -3   16    8     -1.30      0.00
   -2   16    8     -2.39      0.00
   -1   16    8     -1.29      0.00
    0   16    8     -1.40      0.00
    1   16    8     -3.61      0.00
    2   16    8     -3.55      0.00
    3   16    8      2.48      0.00
    4   16    8      0.10      0.00
    5   16    8     -2.32      0.00
   -6   17    8      0.63      0.00
   -5   17    8     -0.32      0.00
   -4   17    8      0.25      0.00
   -3   17    8     -1.44      0.00
   -2   17    8      0.63      0.00
   -1   17    8     -3.08      0.00
    0   17    8     -4.08      0.00
    1   17    8      0.46      0.00
    2   17    8      0.49      0.00
    3   17    8     -2.63      0.00
    4   17    8      0.79      0.00
    5   17    8      0.86      0.00
   -6   18    8      0.38      0.00
   -5   18    8     -0.37      0.00
   -4   18    8      1.51      0.00
   -3   18    8     -0.52      0.00
   -2   18    8     -2.57      0.00
   -1   18    8     -0.75      0.00
    0   18    8     -2.45      0.00
    1   18    8     -4.63      0.00
    2   18    8     -1.48      0.00
    3   18    8      3.26      0.00
    4   18    8      0.45      0.00
    5   18    8     -1.72      0.00
   -6   19    8      1.33      0.00
   -5   19    8     -0.37      0.00
   -4   19    8      0.31      0.00
   -3   19    8      0.14      0.00
   -2   19    8     -0.51      0.00
   -1   19    8     -2.39      0.00
    0   19    8     -2.20      0.00
    1   19    8      1.54      0.00
    2   19    8     -0.33      0.00
    3   19    8     -3.17      0.00
    4   19    8      0.84      0.00
   -5   20    8     -0.18      0.00
   -4   20    8     -0.27      0.00
   -3   20    8      0.30      0.00
   -2   20    8     -2.86      0.00
   -1   20    8      0.16      0.00
    0   20    8     -1.18      0.00
    1   20    8     -4.37      0.00
    2   20    8     -0.23      0.00
    3   20    8      2.05      0.00
    4   20    8      0.29      0.00
   -5   21    8      0.03      0.00
   -4   21    8     -0.28      0.00
   -3   21    8      0.58      0.00
   -2   21    8     -0.33      0.00
   -1   21    8     -2.23      0.00
    0   21    8     -1.57      0.00
    1   21    8     -0.15      0.00
    2   21    8     -0.79      0.00
    3   21    8     -1.81      0.00
    4   21    8      0.75      0.00
   -4   22    8     -0.61      0.00
   -3   22    8      0.65      0.00
   -2   22    8     -2.89      0.00
   -1   22    8      0.35      0.00
    0   22    8      0.74      0.00
    1   22    8     -2.29      0.00
    2   22    8      0.70      0.00
    3   22    8      0.54      0.00
   -4   23    8     -0.39      0.00
   -3   23    8      0.30      0.00
   -2   23    8     -0.12      0.00
   -1   23    8     -1.64      0.00
    0   23    8     -0.92      0.00
    1   23    8     -1.46      0.00
    2   23    8     -1.08      0.00
   -3   24    8      0.82      0.00
   -2   24    8     -2.50      0.00
   -1   24    8      0.17      0.00
    0   24    8      0.85      0.00
    1   24    8     -0.99      0.00
   -1   25    8     -1.32      0.00
    0   25    8     -0.04      0.00
   -7    0    9     -1.65      0.00
   -5    0    9      7.78      0.00
   -3    0    9    -10.17      0.00
   -1    0    9     -4.54      0.00
    1    0    9      1.98      0.00
    3    0    9      1.26      0.00
    5    0    9     -2.77      0.00
    7    0    9     -1.23      0.00
   -8    1    9     -1.90      0.00
   -7    1    9     -0.67      0.00
   -6    1    9      2.92      0.00
   -5    1    9      0.74      0.00
   -4    1    9     -2.55      0.00
   -3    1    9     -0.51      0.00
   -2    1    9     -9.54      0.00
   -1    1    9     -1.56      0.00
    0    1    9     16.07      0.00
    1    1    9     -2.21      0.00
    2    1    9     -2.91      0.00
    3    1    9     -0.58      0.00
    4    1    9      3.66      0.00
    5    1    9     -0.95      0.00
    6    1    9     -0.36      0.00
    7    1    9      0.02      0.00
   -8    2    9     -1.82      0.00
   -7    2    9     -1.18      0.00
   -6    2    9     -0.80      0.00
   -5    2    9      7.53      0.00
   -4    2    9      1.05      0.00
   -3    2    9    -10.34      0.00
   -2    2    9      0.03      0.00
   -1    2    9     -3.64      0.00
    0    2    9      2.30      0.00
    1    2    9      2.34      0.00
    2    2    9      4.95      0.00
    3    2    9     -0.35      0.00
    4    2    9     -2.92      0.00
    5    2    9     -1.40      0.00
    6    2    9      2.24      0.00
    7    2    9     -1.46      0.00
   -8    3    9     -2.42      0.00
   -7    3    9     -1.55      0.00
   -6    3    9      2.80      0.00
   -5    3    9      1.71      0.00
   -4    3    9     -0.99      0.00
   -3    3    9     -1.23      0.00
   -2    3    9     -8.48      0.00
   -1    3    9     -4.81      0.00
    0    3    9     10.54      0.00
    1    3    9     -4.86      0.00
    2    3    9      0.92      0.00
    3    3    9     -1.58      0.00
    4    3    9      1.77      0.00
    5    3    9     -1.72      0.00
    6    3    9      0.02      0.00
    7    3    9      1.28      0.00
   -8    4    9     -1.69      0.00
   -7    4    9     -0.62      0.00
   -6    4    9     -1.92      0.00
   -5    4    9      6.46      0.00
   -4    4    9      2.96      0.00
   -3    4    9    -10.09      0.00
   -2    4    9     -1.68      0.00
   -1    4    9     -2.36      0.00
    0    4    9      5.03      0.00
    1    4    9      3.71      0.00
    2    4    9      5.94      0.00
    3    4    9     -3.33      0.00
    4    4    9     -4.99      0.00
    5    4    9      2.22      0.00
    6    4    9      1.70      0.00
    7    4    9     -1.95      0.00
   -8    5    9     -2.68      0.00
   -7    5    9     -1.84      0.00
   -6    5    9      3.05      0.00
   -5    5    9      1.79      0.00
   -4    5    9      0.18      0.00
   -3    5    9     -1.04      0.00
   -2    5    9     -6.19      0.00
   -1    5    9     -6.32      0.00
    0    5    9      3.25      0.00
    1    5    9     -2.81      0.00
    2    5    9      4.00      0.00
    3    5    9     -1.61      0.00
    4    5    9     -1.12      0.00
    5    5    9     -1.38      0.00
    6    5    9      0.65      0.00
    7    5    9      2.93      0.00
   -8    6    9      0.39      0.00
   -7    6    9     -0.02      0.00
   -6    6    9     -2.98      0.00
   -5    6    9      4.43      0.00
   -4    6    9      5.31      0.00
   -3    6    9     -7.48      0.00
   -2    6    9     -5.36      0.00
   -1    6    9     -1.59      0.00
    0    6    9      5.15      0.00
    1    6    9      4.82      0.00
    2    6    9      2.41      0.00
    3    6    9     -5.21      0.00
    4    6    9     -5.11      0.00
    5    6    9      3.85      0.00
    6    6    9      0.60      0.00
    7    6    9     -2.35      0.00
   -8    7    9     -2.05      0.00
   -7    7    9     -1.70      0.00
   -6    7    9      2.41      0.00
   -5    7    9      1.18      0.00
   -4    7    9      0.42      0.00
   -3    7    9      0.49      0.00
   -2    7    9     -5.65      0.00
   -1    7    9     -5.40      0.00
    0    7    9     -1.14      0.00
    1    7    9      2.81      0.00
    2    7    9      3.54      0.00
    3    7    9     -2.21      0.00
    4    7    9     -1.54      0.00
    5    7    9     -1.04      0.00
    6    7    9      1.45      0.00
    7    7    9      2.82      0.00
   -8    8    9      1.81      0.00
   -7    8    9      0.82      0.00
   -6    8    9     -3.20      0.00
   -5    8    9      2.59      0.00
   -4    8    9      6.37      0.00
   -3    8    9     -3.50      0.00
   -2    8    9     -8.20      0.00
   -1    8    9     -0.83      0.00
    0    8    9      2.38      0.00
    1    8    9      3.77      0.00
    2    8    9     -0.92      0.00
    3    8    9     -5.20      0.00
    4    8    9     -3.17      0.00
    5    8    9      2.06      0.00
    6    8    9     -0.07      0.00
    7    8    9     -1.68      0.00
   -8    9    9     -0.90      0.00
   -7    9    9     -0.99      0.00
   -6    9    9      0.73      0.00
   -5    9    9      0.38      0.00
   -4    9    9      0.62      0.00
   -3    9    9      2.12      0.00
   -2    9    9     -6.73      0.00
   -1    9    9     -3.42      0.00
    0    9    9     -1.89      0.00
    1    9    9      6.82      0.00
    2    9    9      0.90      0.00
    3    9    9     -4.40      0.00
    4    9    9     -0.45      0.00
    5    9    9      0.31      0.00
    6    9    9      0.71      0.00
   -8   10    9      1.56      0.00
   -7   10    9      1.34      0.00
   -6   10    9     -2.63      0.00
   -5   10    9      1.50      0.00
   -4   10    9      5.64      0.00
   -3   10    9     -0.96      0.00
   -2   10    9     -8.14      0.00
   -1   10    9     -0.84      0.00
    0   10    9     -0.01      0.00
    1   10    9      0.82      0.00
    2   10    9     -0.88      0.00
    3   10    9     -2.97      0.00
    4   10    9     -1.80      0.00
    5   10    9      0.52      0.00
    6   10    9     -1.04      0.00
   -7   11    9     -0.88      0.00
   -6   11    9     -0.33      0.00
   -5   11    9      0.37      0.00
   -4   11    9      1.37      0.00
   -3   11    9      1.80      0.00
   -2   11    9     -6.84      0.00
   -1   11    9     -1.80      0.00
    0   11    9     -0.72      0.00
    1   11    9      5.94      0.00
    2   11    9     -2.10      0.00
    3   11    9     -5.12      0.00
    4   11    9     -0.39      0.00
    5   11    9      1.57      0.00
    6   11    9     -0.27      0.00
   -7   12    9      1.44      0.00
   -6   12    9     -1.27      0.00
   -5   12    9      0.55      0.00
   -4   12    9      3.38      0.00
   -3   12    9     -0.63      0.00
   -2   12    9     -5.25      0.00
   -1   12    9     -2.26      0.00
    0   12    9      0.01      0.00
    1   12    9     -1.67      0.00
    2   12    9      0.89      0.00
    3   12    9      0.36      0.00
    4   12    9     -1.54      0.00
    5   12    9      0.03      0.00
    6   12    9     -1.64      0.00
   -7   13    9     -1.63      0.00
   -6   13    9     -0.59      0.00
   -5   13    9      1.24      0.00
   -4   13    9      2.49      0.00
   -3   13    9      0.10      0.00
   -2   13    9     -4.85      0.00
   -1   13    9     -1.32      0.00
    0   13    9      0.08      0.00
    1   13    9      2.83      0.00
    2   13    9     -4.32      0.00
    3   13    9     -3.36      0.00
    4   13    9     -0.41      0.00
    5   13    9      0.51      0.00
    6   13    9     -0.26      0.00
   -7   14    9      1.04      0.00
   -6   14    9     -0.22      0.00
   -5   14    9      0.43      0.00
   -4   14    9      1.02      0.00
   -3   14    9     -1.94      0.00
   -2   14    9     -1.95      0.00
   -1   14    9     -3.55      0.00
    0   14    9      0.25      0.00
    1   14    9     -2.06      0.00
    2   14    9      1.88      0.00
    3   14    9      1.70      0.00
    4   14    9     -1.40      0.00
    5   14    9     -0.04      0.00
    6   14    9     -0.84      0.00
   -7   15    9     -1.37      0.00
   -6   15    9     -0.84      0.00
   -5   15    9      1.64      0.00
   -4   15    9      2.49      0.00
   -3   15    9     -1.38      0.00
   -2   15    9     -2.26      0.00
   -1   15    9     -0.76      0.00
    0   15    9     -0.93      0.00
    1   15    9      0.82      0.00
    2   15    9     -4.00      0.00
    3   15    9     -0.51      0.00
    4   15    9      0.67      0.00
    5   15    9     -1.19      0.00
   -6   16    9     -0.39      0.00
   -5   16    9      0.71      0.00
   -4   16    9      0.64      0.00
   -3   16    9     -2.35      0.00
   -2   16    9     -0.35      0.00
   -1   16    9     -3.29      0.00
    0   16    9      0.16      0.00
    1   16    9     -0.71      0.00
    2   16    9      1.46      0.00
    3   16    9      0.20      0.00
    4   16    9     -1.50      0.00
    5   16    9      0.05      0.00
   -6   17    9     -0.52      0.00
   -5   17    9      0.76      0.00
   -4   17    9      1.38      0.00
   -3   17    9     -1.71      0.00
   -2   17    9     -1.27      0.00
   -1   17    9     -0.06      0.00
    0   17    9     -2.60      0.00
    1   17    9     -0.92      0.00
    2   17    9     -2.56      0.00
    3   17    9      1.78      0.00
    4   17    9      1.76      0.00
    5   17    9     -1.68      0.00
   -6   18    9     -0.50      0.00
   -5   18    9     -0.36      0.00
   -4   18    9      1.05      0.00
   -3   18    9     -0.66      0.00
   -2   18    9     -0.30      0.00
   -1   18    9     -2.54      0.00
    0   18    9      0.49      0.00
    1   18    9      0.96      0.00
    2   18    9      0.87      0.00
    3   18    9     -1.03      0.00
    4   18    9     -1.08      0.00
   -5   19    9     -0.08      0.00
   -4   19    9      0.47      0.00
   -3   19    9     -0.33      0.00
   -2   19    9     -1.68      0.00
   -1   19    9      0.63      0.00
    0   19    9     -2.41      0.00
    1   19    9     -2.20      0.00
    2   19    9     -1.73      0.00
    3   19    9      1.86      0.00
    4   19    9      1.48      0.00
   -5   20    9     -1.19      0.00
   -4   20    9      0.52      0.00
   -3   20    9      1.18      0.00
   -2   20    9     -0.61      0.00
   -1   20    9     -2.28      0.00
    0   20    9     -0.04      0.00
    1   20    9      0.20      0.00
    2   20    9      0.49      0.00
    3   20    9     -0.75      0.00
   -4   21    9     -0.12      0.00
   -3   21    9      0.92      0.00
   -2   21    9     -1.96      0.00
   -1   21    9      0.79      0.00
    0   21    9     -0.60      0.00
    1   21    9     -1.79      0.00
    2   21    9     -0.37      0.00
    3   21    9      0.62      0.00
   -4   22    9      0.21      0.00
   -3   22    9      1.24      0.00
   -2   22    9     -0.24      0.00
   -1   22    9     -1.92      0.00
    0   22    9     -0.45      0.00
    1   22    9     -1.78      0.00
    2   22    9     -0.34      0.00
   -3   23    9      0.66      0.00
   -2   23    9     -1.41      0.00
   -1   23    9      0.39      0.00
    0   23    9      0.08      0.00
    1   23    9     -0.83      0.00
   -1   24    9     -1.21      0.00
    0   24    9     -0.09      0.00
   -8    0   10      1.28      0.00
   -6    0   10      2.36      0.00
   -4    0   10     -4.52      0.00
   -2    0   10     -0.07      0.00
    0    0   10     12.05      0.00
    2    0   10     -4.37      0.00
    4    0   10      6.15      0.00
    6    0   10     -2.29      0.00
   -8    1   10     -0.87      0.00
   -7    1   10      1.52      0.00
   -6    1   10     -0.04      0.00
   -5    1   10      3.09      0.00
   -4    1   10      0.17      0.00
   -3    1   10     -9.21      0.00
   -2    1   10     -0.39      0.00
   -1    1   10      8.26      0.00
    0    1   10      1.95      0.00
    1    1   10     -3.90      0.00
    2    1   10      0.84      0.00
    3    1   10      6.42      0.00
    4    1   10     -0.91      0.00
    5    1   10     -1.60      0.00
    6    1   10      0.45      0.00
    7    1   10     -1.55      0.00
   -8    2   10      0.50      0.00
   -7    2   10     -0.73      0.00
   -6    2   10      2.44      0.00
   -5    2   10     -0.05      0.00
   -4    2   10     -4.32      0.00
   -3    2   10     -1.08      0.00
   -2    2   10      0.48      0.00
   -1    2   10     -0.60      0.00
    0    2   10      9.60      0.00
    1    2   10     -3.76      0.00
    2    2   10     -2.28      0.00
    3    2   10     -0.09      0.00
    4    2   10      5.83      0.00
    5    2   10     -1.21      0.00
    6    2   10     -1.52      0.00
    7    2   10     -0.16      0.00
   -8    3   10     -2.12      0.00
   -7    3   10      2.03      0.00
   -6    3   10     -0.26      0.00
   -5    3   10      2.65      0.00
   -4    3   10      0.31      0.00
   -3    3   10     -8.57      0.00
   -2    3   10     -1.25      0.00
   -1    3   10      8.03      0.00
    0    3   10      6.13      0.00
    1    3   10     -2.19      0.00
    2    3   10      1.75      0.00
    3    3   10      2.38      0.00
    4    3   10     -1.91      0.00
    5    3   10      0.78      0.00
    6    3   10      0.01      0.00
    7    3   10     -2.44      0.00
   -8    4   10     -1.23      0.00
   -7    4   10     -1.16      0.00
   -6    4   10      3.18      0.00
   -5    4   10      0.34      0.00
   -4    4   10     -3.92      0.00
   -3    4   10     -2.35      0.00
   -2    4   10      1.95      0.00
   -1    4   10     -1.21      0.00
    0    4   10      4.93      0.00
    1    4   10     -5.03      0.00
    2    4   10      1.29      0.00
    3    4   10     -1.15      0.00
    4    4   10      4.31      0.00
    5    4   10     -0.76      0.00
    6    4   10     -0.55      0.00
   -8    5   10     -1.51      0.00
   -7    5   10      2.57      0.00
   -6    5   10     -0.81      0.00
   -5    5   10      0.68      0.00
   -4    5   10      0.54      0.00
   -3    5   10     -6.05      0.00
   -2    5   10     -2.13      0.00
   -1    5   10      5.99      0.00
    0    5   10      8.17      0.00
    1    5   10      0.30      0.00
    2    5   10      0.56      0.00
    3    5   10     -1.65      0.00
    4    5   10     -2.83      0.00
    5    5   10      3.99      0.00
    6    5   10     -0.81      0.00
   -8    6   10     -2.03      0.00
   -7    6   10     -1.95      0.00
   -6    6   10      3.31      0.00
   -5    6   10      0.90      0.00
   -4    6   10     -3.35      0.00
   -3    6   10     -3.47      0.00
   -2    6   10      2.01      0.00
   -1    6   10     -0.16      0.00
    0    6   10      1.96      0.00
    1    6   10     -1.71      0.00
    2    6   10      2.13      0.00
    3    6   10     -2.21      0.00
    4    6   10      2.80      0.00
    5    6   10      0.50      0.00
    6    6   10      0.30      0.00
   -8    7   10      0.34      0.00
   -7    7   10      2.55      0.00
   -6    7   10     -1.51      0.00
   -5    7   10     -0.65      0.00
   -4    7   10      0.96      0.00
   -3    7   10     -2.49      0.00
   -2    7   10     -3.35      0.00
   -1    7   10      4.29      0.00
    0    7   10      6.55      0.00
    1    7   10      1.57      0.00
    2    7   10     -1.87      0.00
    3    7   10     -3.36      0.00
    4    7   10     -2.97      0.00
    5    7   10      4.35      0.00
    6    7   10     -0.14      0.00
   -8    8   10     -1.09      0.00
   -7    8   10     -2.01      0.00
   -6    8   10      1.64      0.00
   -5    8   10      0.66      0.00
   -4    8   10     -2.44      0.00
   -3    8   10     -2.80      0.00
   -2    8   10     -0.21      0.00
   -1    8   10      1.82      0.00
    0    8   10      1.17      0.00
    1    8   10      3.29      0.00
    2    8   10      0.40      0.00
    3    8   10     -3.98      0.00
    4    8   10      2.42      0.00
    5    8   10      1.28      0.00
    6    8   10      0.92      0.00
   -8    9   10      1.23      0.00
   -7    9   10      1.69      0.00
   -6    9   10     -2.21      0.00
   -5    9   10      0.10      0.00
   -4    9   10      1.16      0.00
   -3    9   10     -0.52      0.00
   -2    9   10     -4.50      0.00
   -1    9   10      4.02      0.00
    0    9   10      4.19      0.00
    1    9   10      0.86      0.00
    2    9   10     -2.94      0.00
    3    9   10     -3.05      0.00
    4    9   10     -1.21      0.00
    5    9   10      2.81      0.00
    6    9   10     -0.39      0.00
   -7   10   10     -0.89      0.00
   -6   10   10      0.13      0.00
   -5   10   10      0.33      0.00
   -4   10   10     -1.01      0.00
   -3   10   10     -1.69      0.00
   -2   10   10     -2.48      0.00
   -1   10   10      3.41      0.00
    0   10   10      1.22      0.00
    1   10   10      4.82      0.00
    2   10   10     -1.28      0.00
    3   10   10     -5.39      0.00
    4   10   10      1.24      0.00
    5   10   10      2.63      0.00
    6   10   10      0.91      0.00
   -7   11   10      1.13      0.00
   -6   11   10     -1.91      0.00
   -5   11   10      0.55      0.00
   -4   11   10      0.45      0.00
   -3   11   10     -0.71      0.00
   -2   11   10     -3.74      0.00
   -1   11   10      3.42      0.00
    0   11   10      3.47      0.00
    1   11   10     -0.55      0.00
    2   11   10     -1.74      0.00
    3   11   10     -0.49      0.00
    4   11   10     -0.10      0.00
    5   11   10      1.36      0.00
    6   11   10     -1.50      0.00
   -7   12   10     -0.50      0.00
   -6   12   10     -0.12      0.00
   -5   12   10      0.52      0.00
   -4   12   10      0.72      0.00
   -3   12   10     -1.99      0.00
   -2   12   10     -2.72      0.00
   -1   12   10      4.06      0.00
    0   12   10      1.40      0.00
    1   12   10      2.84      0.00
    2   12   10     -2.47      0.00
    3   12   10     -4.62      0.00
    4   12   10     -0.54      0.00
    5   12   10      3.11      0.00
   -7   13   10      0.74      0.00
   -6   13   10     -0.10      0.00
   -5   13   10      0.18      0.00
   -4   13   10     -0.75      0.00
   -3   13   10     -1.95      0.00
   -2   13   10     -1.49      0.00
   -1   13   10      1.26      0.00
    0   13   10      3.71      0.00
    1   13   10     -1.04      0.00
    2   13   10     -0.12      0.00
    3   13   10      2.35      0.00
    4   13   10     -0.24      0.00
    5   13   10      0.27      0.00
   -7   14   10     -0.97      0.00
   -6   14   10      0.03      0.00
   -5   14   10      0.65      0.00
   -4   14   10      0.90      0.00
   -3   14   10     -2.69      0.00
   -2   14   10     -0.77      0.00
   -1   14   10      4.00      0.00
    0   14   10      1.15      0.00
    1   14   10      1.45      0.00
    2   14   10     -2.74      0.00
    3   14   10     -2.27      0.00
    4   14   10     -0.44      0.00
    5   14   10      1.41      0.00
   -6   15   10      0.73      0.00
   -5   15   10      0.19      0.00
   -4   15   10     -0.82      0.00
   -3   15   10     -2.03      0.00
   -2   15   10      0.15      0.00
   -1   15   10     -0.72      0.00
    0   15   10      3.60      0.00
    1   15   10     -0.36      0.00
    2   15   10      0.51      0.00
    3   15   10      2.08      0.00
    4   15   10     -0.80      0.00
    5   15   10     -0.16      0.00
   -6   16   10      0.22      0.00
   -5   16   10      1.19      0.00
   -4   16   10     -0.19      0.00
   -3   16   10     -2.87      0.00
   -2   16   10      0.28      0.00
   -1   16   10      3.25      0.00
    0   16   10      0.15      0.00
    1   16   10      0.60      0.00
    2   16   10     -2.08      0.00
    3   16   10      0.37      0.00
    4   16   10      0.94      0.00
   -6   17   10     -0.22      0.00
   -5   17   10     -0.63      0.00
   -4   17   10      0.01      0.00
   -3   17   10     -0.74      0.00
   -2   17   10      0.73      0.00
   -1   17   10     -1.04      0.00
    0   17   10      3.44      0.00
    1   17   10      1.17      0.00
    2   17   10      1.02      0.00
    3   17   10      0.34      0.00
    4   17   10     -1.16      0.00
   -5   18   10      1.69      0.00
   -4   18   10     -0.12      0.00
   -3   18   10     -1.95      0.00
   -2   18   10     -0.52      0.00
   -1   18   10      2.47      0.00
    0   18   10     -0.64      0.00
    1   18   10     -0.91      0.00
    2   18   10     -1.89      0.00
    3   18   10      1.84      0.00
    4   18   10      1.24      0.00
   -5   19   10     -1.70      0.00
   -4   19   10      0.45      0.00
   -3   19   10      0.33      0.00
   -2   19   10      0.23      0.00
   -1   19   10     -0.94      0.00
    0   19   10      2.36      0.00
    1   19   10      1.58      0.00
    2   19   10      1.17      0.00
    3   19   10     -0.03      0.00
   -4   20   10     -0.05      0.00
   -3   20   10     -0.04      0.00
   -2   20   10     -1.33      0.00
   -1   20   10      2.17      0.00
    0   20   10     -0.35      0.00
    1   20   10     -1.08      0.00
    2   20   10     -0.94      0.00
    3   20   10      1.53      0.00
   -4   21   10      0.39      0.00
   -3   21   10      1.02      0.00
   -2   21   10     -0.20      0.00
   -1   21   10     -1.13      0.00
    0   21   10      1.00      0.00
    1   21   10     -0.45      0.00
    2   21   10      0.47      0.00
   -3   22   10      0.96      0.00
   -2   22   10     -0.95      0.00
   -1   22   10      1.08      0.00
    0   22   10      0.03      0.00
    1   22   10     -0.35      0.00
   -2   23   10      0.20      0.00
   -1   23   10     -1.16      0.00
    0   23   10      0.60      0.00
   -7    0   11      1.07      0.00
   -5    0   11     -0.53      0.00
   -3    0   11     -1.71      0.00
   -1    0   11      6.41      0.00
    1    0   11     -1.49      0.00
    3    0   11      6.81      0.00
    5    0   11     -1.77      0.00
   -8    1   11      2.78      0.00
   -7    1   11     -0.12      0.00
   -6    1   11     -2.16      0.00
   -5    1   11     -0.80      0.00
   -4    1   11     -1.57      0.00
   -3    1   11     -0.01      0.00
   -2    1   11      6.36      0.00
   -1    1   11      0.24      0.00
    0    1   11      3.92      0.00
    1    1   11     -2.00      0.00
    2    1   11      1.06      0.00
    3    1   11      1.11      0.00
    4    1   11      2.30      0.00
    5    1   11     -0.10      0.00
    6    1   11     -0.47      0.00
   -8    2   11     -0.86      0.00
   -7    2   11      1.89      0.00
   -6    2   11      0.40      0.00
   -5    2   11     -1.32      0.00
   -4    2   11     -0.51      0.00
   -3    2   11     -0.98      0.00
   -2    2   11      1.66      0.00
   -1    2   11      6.53      0.00
    0    2   11      1.67      0.00
    1    2   11     -0.54      0.00
    2    2   11      0.94      0.00
    3    2   11      5.08      0.00
    4    2   11     -1.70      0.00
    5    2   11     -1.79      0.00
    6    2   11     -0.16      0.00
   -8    3   11      1.33      0.00
   -7    3   11     -0.13      0.00
   -6    3   11     -1.55      0.00
   -5    3   11     -1.58      0.00
   -4    3   11     -0.39      0.00
   -3    3   11     -0.37      0.00
   -2    3   11      5.74      0.00
   -1    3   11      1.16      0.00
    0    3   11      1.69      0.00
    1    3   11     -5.68      0.00
    2    3   11      2.62      0.00
    3    3   11      1.79      0.00
    4    3   11      2.83      0.00
    5    3   11     -0.46      0.00
    6    3   11      0.32      0.00
   -8    4   11     -1.08      0.00
   -7    4   11      3.41      0.00
   -6    4   11      0.02      0.00
   -5    4   11     -3.13      0.00
   -4    4   11     -1.17      0.00
   -3    4   11      1.16      0.00
   -2    4   11      2.89      0.00
   -1    4   11      5.22      0.00
    0    4   11      3.54      0.00
    1    4   11      1.00      0.00
    2    4   11      1.73      0.00
    3    4   11      1.29      0.00
    4    4   11     -1.91      0.00
    5    4   11     -0.26      0.00
    6    4   11     -1.24      0.00
   -8    5   11     -0.55      0.00
   -7    5   11     -0.67      0.00
   -6    5   11     -0.31      0.00
   -5    5   11     -1.63      0.00
   -4    5   11      0.29      0.00
   -3    5   11     -0.79      0.00
   -2    5   11      5.52      0.00
   -1    5   11      2.23      0.00
    0    5   11      0.59      0.00
    1    5   11     -6.08      0.00
    2    5   11      3.51      0.00
    3    5   11      0.76      0.00
    4    5   11      2.30      0.00
    5    5   11     -0.15      0.00
    6    5   11      0.18      0.00
   -8    6   11     -0.38      0.00
   -7    6   11      3.75      0.00
   -6    6   11     -0.21      0.00
   -5    6   11     -3.74      0.00
   -4    6   11     -1.87      0.00
   -3    6   11      3.24      0.00
   -2    6   11      3.84      0.00
   -1    6   11      3.65      0.00
    0    6   11      3.37      0.00
    1    6   11      1.34      0.00
    2    6   11      0.42      0.00
    3    6   11     -1.05      0.00
    4    6   11     -1.43      0.00
    5    6   11      1.55      0.00
    6    6   11     -1.83      0.00
   -7    7   11     -1.33      0.00
   -6    7   11      0.19      0.00
   -5    7   11     -2.20      0.00
   -4    7   11      0.04      0.00
   -3    7   11      0.19      0.00
   -2    7   11      4.34      0.00
   -1    7   11      2.66      0.00
    0    7   11      0.67      0.00
    1    7   11     -2.07      0.00
    2    7   11      2.66      0.00
    3    7   11     -0.74      0.00
    4    7   11      0.97      0.00
    5    7   11      0.66      0.00
    6    7   11      0.94      0.00
   -7    8   11      2.17      0.00
   -6    8   11     -1.22      0.00
   -5    8   11     -1.88      0.00
   -4    8   11     -1.95      0.00
   -3    8   11      3.40      0.00
   -2    8   11      3.50      0.00
   -1    8   11      4.42      0.00
    0    8   11      1.71      0.00
    1    8   11      0.80      0.00
    2    8   11     -2.01      0.00
    3    8   11     -1.29      0.00
    4    8   11      0.34      0.00
    5    8   11      1.02      0.00
    6    8   11     -1.34      0.00
   -7    9   11     -0.61      0.00
   -6    9   11     -0.05      0.00
   -5    9   11     -2.59      0.00
   -4    9   11     -0.39      0.00
   -3    9   11      1.70      0.00
   -2    9   11      2.03      0.00
   -1    9   11      3.36      0.00
    0    9   11      0.82      0.00
    1    9   11      1.37      0.00
    2    9   11      1.35      0.00
    3    9   11     -2.50      0.00
    4    9   11      0.35      0.00
    5    9   11      1.88      0.00
   -7   10   11      0.74      0.00
   -6   10   11     -2.92      0.00
   -5   10   11     -0.11      0.00
   -4   10   11     -1.76      0.00
   -3   10   11      2.22      0.00
   -2   10   11      2.54      0.00
   -1   10   11      5.48      0.00
    0   10   11      0.86      0.00
    1   10   11      0.53      0.00
    2   10   11     -2.24      0.00
    3   10   11     -0.74      0.00
    4   10   11      1.91      0.00
    5   10   11      0.37      0.00
   -7   11   11      0.13      0.00
   -6   11   11     -0.32      0.00
   -5   11   11     -2.00      0.00
   -4   11   11      0.04      0.00
   -3   11   11      1.55      0.00
   -2   11   11      0.56      0.00
   -1   11   11      4.59      0.00
    0   11   11      1.32      0.00
    1   11   11      0.71      0.00
    2   11   11      0.04      0.00
    3   11   11     -2.97      0.00
    4   11   11     -0.40      0.00
    5   11   11      3.35      0.00
   -7   12   11      0.70      0.00
   -6   12   11     -2.18      0.00
   -5   12   11     -0.03      0.00
   -4   12   11     -1.95      0.00
   -3   12   11      0.49      0.00
   -2   12   11      2.27      0.00
   -1   12   11      4.48      0.00
    0   12   11      1.28      0.00
    1   12   11      0.39      0.00
    2   12   11     -0.63      0.00
    3   12   11      1.09      0.00
    4   12   11      2.09      0.00
    5   12   11      0.69      0.00
   -6   13   11     -0.19      0.00
   -5   13   11     -1.55      0.00
   -4   13   11      0.43      0.00
   -3   13   11     -0.16      0.00
   -2   13   11      1.39      0.00
   -1   13   11      5.35      0.00
    0   13   11      2.09      0.00
    1   13   11     -0.97      0.00
    2   13   11     -1.08      0.00
    3   13   11     -1.25      0.00
    4   13   11     -1.20      0.00
    5   13   11      2.77      0.00
   -6   14   11      0.09      0.00
   -5   14   11     -0.59      0.00
   -4   14   11     -1.65      0.00
   -3   14   11     -0.62      0.00
   -2   14   11      2.42      0.00
   -1   14   11      2.51      0.00
    0   14   11      1.50      0.00
    1   14   11      0.30      0.00
    2   14   11      0.20      0.00
    3   14   11      2.13      0.00
    4   14   11      1.62      0.00
   -6   15   11      0.67      0.00
   -5   15   11     -0.53      0.00
   -4   15   11     -0.55      0.00
   -3   15   11     -2.19      0.00
   -2   15   11      2.24      0.00
   -1   15   11      4.85      0.00
    0   15   11      1.94      0.00
    1   15   11     -1.02      0.00
    2   15   11     -1.25      0.00
    3   15   11      1.14      0.00
    4   15   11     -0.38      0.00
   -5   16   11     -1.54      0.00
   -4   16   11     -1.53      0.00
   -3   16   11     -0.22      0.00
   -2   16   11      2.94      0.00
   -1   16   11      1.65      0.00
    0   16   11      1.74      0.00
    1   16   11      1.05      0.00
    2   16   11      0.93      0.00
    3   16   11      0.85      0.00
    4   16   11      0.49      0.00
   -5   17   11      1.19      0.00
   -4   17   11     -1.01      0.00
   -3   17   11     -2.35      0.00
   -2   17   11      1.58      0.00
   -1   17   11      3.19      0.00
    0   17   11      1.05      0.00
    1   17   11     -1.03      0.00
    2   17   11     -1.50      0.00
    3   17   11      2.18      0.00
   -5   18   11     -2.31      0.00
   -4   18   11     -1.75      0.00
   -3   18   11      0.08      0.00
   -2   18   11      2.67      0.00
   -1   18   11      1.22      0.00
    0   18   11      1.91      0.00
    1   18   11      1.69      0.00
    2   18   11      2.04      0.00
    3   18   11     -0.12      0.00
   -4   19   11     -0.29      0.00
   -3   19   11     -0.57      0.00
   -2   19   11      0.37      0.00
   -1   19   11      2.25      0.00
    0   19   11      0.72      0.00
    1   19   11     -0.66      0.00
    2   19   11     -1.71      0.00
    3   19   11      1.92      0.00
   -4   20   11     -0.75      0.00
   -3   20   11      0.40      0.00
   -2   20   11      0.99      0.00
   -1   20   11      0.72      0.00
    0   20   11      1.17      0.00
    1   20   11      0.61      0.00
    2   20   11      1.89      0.00
   -3   21   11      0.73      0.00
   -2   21   11     -0.79      0.00
   -1   21   11      1.74      0.00
    0   21   11      0.59      0.00
    1   21   11      0.14      0.00
   -1   22   11      0.19      0.00
    0   22   11      0.95      0.00
   -6    0   12     -3.72      0.00
   -4    0   12      0.71      0.00
   -2    0   12      2.21      0.00
    0    0   12      4.49      0.00
    2    0   12      0.86      0.00
    4    0   12     -0.12      0.00
    6    0   12      0.63      0.00
   -7    1   12     -0.20      0.00
   -6    1   12      0.10      0.00
   -5    1   12     -0.07      0.00
   -4    1   12      0.00      0.00
   -3    1   12      0.20      0.00
   -2    1   12      1.53      0.00
   -1    1   12      2.03      0.00
    0    1   12     -0.12      0.00
    1    1   12      2.79      0.00
    2    1   12      0.75      0.00
    3    1   12      2.12      0.00
    4    1   12     -1.78      0.00
    5    1   12     -1.01      0.00
    6    1   12     -0.02      0.00
   -7    2   12     -0.66      0.00
   -6    2   12     -3.32      0.00
   -5    2   12     -0.71      0.00
   -4    2   12      1.69      0.00
   -3    2   12      0.48      0.00
   -2    2   12      2.10      0.00
   -1    2   12     -0.17      0.00
    0    2   12      2.70      0.00
    1    2   12     -2.98      0.00
    2    2   12      1.22      0.00
    3    2   12      2.51      0.00
    4    2   12     -0.25      0.00
    5    2   12      0.86      0.00
    6    2   12      1.57      0.00
   -7    3   12      1.22      0.00
   -6    3   12     -0.08      0.00
   -5    3   12     -1.04      0.00
   -4    3   12     -0.14      0.00
   -3    3   12      0.94      0.00
   -2    3   12      3.58      0.00
   -1    3   12      2.04      0.00
    0    3   12     -0.19      0.00
    1    3   12      4.14      0.00
    2    3   12      2.45      0.00
    3    3   12     -0.05      0.00
    4    3   12     -2.59      0.00
    5    3   12     -1.26      0.00
    6    3   12     -0.43      0.00
   -7    4   12     -0.39      0.00
   -6    4   12     -2.47      0.00
   -5    4   12     -1.86      0.00
   -4    4   12      3.58      0.00
   -3    4   12      1.99      0.00
   -2    4   12      1.66      0.00
   -1    4   12     -0.37      0.00
    0    4   12      0.86      0.00
    1    4   12     -4.59      0.00
    2    4   12      2.32      0.00
    3    4   12      2.15      0.00
    4    4   12     -0.84      0.00
    5    4   12      0.18      0.00
   -7    5   12      2.95      0.00
   -6    5   12     -0.42      0.00
   -5    5   12     -2.26      0.00
   -4    5   12     -0.11      0.00
   -3    5   12      2.73      0.00
   -2    5   12      4.68      0.00
   -1    5   12      0.92      0.00
    0    5   12     -0.27      0.00
    1    5   12      3.69      0.00
    2    5   12      3.02      0.00
    3    5   12     -1.76      0.00
    4    5   12     -0.89      0.00
    5    5   12     -1.08      0.00
   -7    6   12     -0.33      0.00
   -6    6   12     -1.52      0.00
   -5    6   12     -3.37      0.00
   -4    6   12      4.03      0.00
   -3    6   12      4.04      0.00
   -2    6   12      1.14      0.00
   -1    6   12     -1.61      0.00
    0    6   12      1.05      0.00
    1    6   12     -2.52      0.00
    2    6   12      3.18      0.00
    3    6   12      0.67      0.00
    4    6   12     -2.23      0.00
    5    6   12      0.07      0.00
   -7    7   12      2.44      0.00
   -6    7   12     -1.29      0.00
   -5    7   12     -1.58      0.00
   -4    7   12      0.61      0.00
   -3    7   12      3.86      0.00
   -2    7   12      4.72      0.00
   -1    7   12      0.80      0.00
    0    7   12     -0.54      0.00
    1    7   12      2.21      0.00
    2    7   12      1.10      0.00
    3    7   12     -1.66      0.00
    4    7   12      0.34      0.00
    5    7   12     -0.84      0.00
   -7    8   12     -0.45      0.00
   -6    8   12     -0.37      0.00
   -5    8   12     -3.71      0.00
   -4    8   12      2.34      0.00
   -3    8   12      5.54      0.00
   -2    8   12      1.07      0.00
   -1    8   12     -2.07      0.00
    0    8   12      0.81      0.00
    1    8   12      0.71      0.00
    2    8   12      2.70      0.00
    3    8   12      0.20      0.00
    4    8   12     -2.62      0.00
    5    8   12     -0.03      0.00
   -7    9   12      0.57      0.00
   -6    9   12     -3.37      0.00
   -5    9   12      0.23      0.00
   -4    9   12      1.26      0.00
   -3    9   12      3.43      0.00
   -2    9   12      3.24      0.00
   -1    9   12      2.43      0.00
    0    9   12     -0.99      0.00
    1    9   12      1.93      0.00
    2    9   12     -0.64      0.00
    3    9   12     -1.46      0.00
    4    9   12      1.59      0.00
    5    9   12     -0.95      0.00
   -7   10   12     -0.19      0.00
   -6   10   12      0.10      0.00
   -5   10   12     -2.52      0.00
   -4   10   12      1.02      0.00
   -3   10   12      5.35      0.00
   -2   10   12      0.94      0.00
   -1   10   12     -0.48      0.00
    0   10   12      0.26      0.00
    1   10   12      0.82      0.00
    2   10   12      1.51      0.00
    3   10   12      0.09      0.00
    4   10   12     -1.60      0.00
    5   10   12      0.38      0.00
   -6   11   12     -4.02      0.00
   -5   11   12      0.73      0.00
   -4   11   12      0.64      0.00
   -3   11   12      2.20      0.00
   -2   11   12      1.95      0.00
   -1   11   12      3.73      0.00
    0   11   12     -1.39      0.00
    1   11   12      1.95      0.00
    2   11   12      0.11      0.00
    3   11   12     -0.51      0.00
    4   11   12      2.68      0.00
    5   11   12     -0.61      0.00
   -6   12   12     -0.45      0.00
   -5   12   12     -2.06      0.00
   -4   12   12      0.87      0.00
   -3   12   12      3.50      0.00
   -2   12   12      1.56      0.00
   -1   12   12      1.39      0.00
    0   12   12      0.78      0.00
    1   12   12     -0.99      0.00
    2   12   12      0.69      0.00
    3   12   12      0.17      0.00
    4   12   12     -1.43      0.00
   -6   13   12     -1.95      0.00
   -5   13   12      0.04      0.00
   -4   13   12     -0.17      0.00
   -3   13   12      1.27      0.00
   -2   13   12      1.94      0.00
   -1   13   12      3.13      0.00
    0   13   12     -1.55      0.00
    1   13   12      0.99      0.00
    2   13   12      0.99      0.00
    3   13   12      1.42      0.00
    4   13   12      2.47      0.00
   -6   14   12     -0.31      0.00
   -5   14   12     -2.09      0.00
   -4   14   12      0.28      0.00
   -3   14   12      0.75      0.00
   -2   14   12      2.98      0.00
   -1   14   12      1.86      0.00
    0   14   12      1.45      0.00
    1   14   12     -1.22      0.00
    2   14   12      0.20      0.00
    3   14   12      1.25      0.00
    4   14   12     -0.88      0.00
   -5   15   12     -1.25      0.00
   -4   15   12     -0.81      0.00
   -3   15   12      1.33      0.00
   -2   15   12      2.64      0.00
   -1   15   12      2.30      0.00
    0   15   12     -1.22      0.00
    1   15   12      0.36      0.00
    2   15   12      1.18      0.00
    3   15   12      1.70      0.00
   -5   16   12     -0.74      0.00
   -4   16   12      0.00      0.00
   -3   16   12     -0.58      0.00
   -2   16   12      3.09      0.00
   -1   16   12      0.79      0.00
    0   16   12      1.10      0.00
    1   16   12     -0.70      0.00
    2   16   12     -0.92      0.00
    3   16   12      1.97      0.00
   -4   17   12     -1.86      0.00
   -3   17   12      1.03      0.00
   -2   17   12      2.62      0.00
   -1   17   12      2.01      0.00
    0   17   12     -0.24      0.00
    1   17   12      0.75      0.00
    2   17   12      2.19      0.00
    3   17   12      0.52      0.00
   -4   18   12      0.29      0.00
   -3   18   12     -0.05      0.00
   -2   18   12      2.34      0.00
   -1   18   12     -0.05      0.00
    0   18   12      0.62      0.00
    1   18   12     -0.43      0.00
    2   18   12     -1.82      0.00
   -3   19   12      0.29      0.00
   -2   19   12      1.58      0.00
   -1   19   12      1.46      0.00
    0   19   12      0.25      0.00
    1   19   12      0.72      0.00
   -2   20   12      1.02      0.00
   -1   20   12      0.41      0.00
    0   20   12      0.10      0.00
    1   20   12      0.38      0.00
   -7    0   13     -0.02      0.00
   -5    0   13      0.98      0.00
   -3    0   13     -3.01      0.00
   -1    0   13      1.68      0.00
    1    0   13     -0.12      0.00
    3    0   13     -0.46      0.00
    5    0   13     -0.06      0.00
   -7    1   13     -0.61      0.00
   -6    1   13     -0.61      0.00
   -5    1   13     -0.15      0.00
   -4    1   13     -2.05      0.00
   -3    1   13      0.74      0.00
   -2    1   13     -1.12      0.00
   -1    1   13     -1.20      0.00
    0    1   13      3.09      0.00
    1    1   13     -0.88      0.00
    2    1   13     -2.03      0.00
    3    1   13      1.46      0.00
    4    1   13      0.26      0.00
    5    1   13      0.95      0.00
   -7    2   13      0.26      0.00
   -6    2   13      0.22      0.00
   -5    2   13      0.79      0.00
   -4    2   13      0.35      0.00
   -3    2   13     -3.30      0.00
   -2    2   13      1.59      0.00
   -1    2   13      1.82      0.00
    0    2   13      0.10      0.00
    1    2   13      1.19      0.00
    2    2   13      0.93      0.00
    3    2   13     -0.73      0.00
    4    2   13     -2.29      0.00
    5    2   13     -0.31      0.00
   -7    3   13     -1.24      0.00
   -6    3   13     -0.80      0.00
   -5    3   13      0.00      0.00
   -4    3   13      0.27      0.00
   -3    3   13      1.65      0.00
   -2    3   13     -1.61      0.00
   -1    3   13     -2.22      0.00
    0    3   13      1.56      0.00
    1    3   13     -2.19      0.00
    2    3   13     -1.97      0.00
    3    3   13      2.42      0.00
    4    3   13     -0.68      0.00
    5    3   13      1.05      0.00
   -7    4   13      1.37      0.00
   -6    4   13     -0.35      0.00
   -5    4   13      0.18      0.00
   -4    4   13      1.36      0.00
   -3    4   13     -2.67      0.00
   -2    4   13      1.62      0.00
   -1    4   13      1.24      0.00
    0    4   13     -0.14      0.00
    1    4   13      2.23      0.00
    2    4   13      2.46      0.00
    3    4   13     -1.94      0.00
    4    4   13     -1.52      0.00
    5    4   13     -0.67      0.00
   -7    5   13     -1.04      0.00
   -6    5   13     -0.72      0.00
   -5    5   13     -0.35      0.00
   -4    5   13      1.81      0.00
   -3    5   13      2.14      0.00
   -2    5   13     -1.96      0.00
   -1    5   13     -2.91      0.00
    0    5   13      1.28      0.00
    1    5   13     -1.71      0.00
    2    5   13     -0.74      0.00
    3    5   13      1.26      0.00
    4    5   13     -1.60      0.00
    5    5   13     -0.40      0.00
   -7    6   13      2.17      0.00
   -6    6   13     -0.86      0.00
   -5    6   13     -0.51      0.00
   -4    6   13      2.99      0.00
   -3    6   13     -0.53      0.00
   -2    6   13      0.37      0.00
   -1    6   13     -0.09      0.00
    0    6   13      0.66      0.00
    1    6   13      1.50      0.00
    2    6   13      2.21      0.00
    3    6   13     -2.96      0.00
    4    6   13      0.47      0.00
    5    6   13     -0.32      0.00
   -7    7   13     -0.62      0.00
   -6    7   13      0.39      0.00
   -5    7   13     -1.26      0.00
   -4    7   13      1.08      0.00
   -3    7   13      2.89      0.00
   -2    7   13     -1.22      0.00
   -1    7   13     -4.49      0.00
    0    7   13      1.17      0.00
    1    7   13      0.46      0.00
    2    7   13      0.58      0.00
    3    7   13      1.21      0.00
    4    7   13     -2.71      0.00
    5    7   13     -1.24      0.00
   -6    8   13     -1.82      0.00
   -5    8   13     -0.55      0.00
   -4    8   13      3.67      0.00
   -3    8   13      1.27      0.00
   -2    8   13     -1.20      0.00
   -1    8   13     -0.49      0.00
    0    8   13      1.48      0.00
    1    8   13      1.55      0.00
    2    8   13      0.31      0.00
    3    8   13     -2.64      0.00
    4    8   13      1.25      0.00
   -6    9   13      1.11      0.00
   -5    9   13     -0.55      0.00
   -4    9   13      0.08      0.00
   -3    9   13      2.79      0.00
   -2    9   13     -0.37      0.00
   -1    9   13     -4.26      0.00
    0    9   13      0.39      0.00
    1    9   13      1.91      0.00
    2    9   13      0.58      0.00
    3    9   13      1.69      0.00
    4    9   13     -2.33      0.00
   -6   10   13     -2.84      0.00
   -5   10   13      0.17      0.00
   -4   10   13      2.46      0.00
   -3   10   13      1.77      0.00
   -2   10   13     -1.76      0.00
   -1   10   13      0.65      0.00
    0   10   13      0.73      0.00
    1   10   13      2.14      0.00
    2   10   13     -0.06      0.00
    3   10   13     -1.34      0.00
    4   10   13      1.35      0.00
   -6   11   13     -0.05      0.00
   -5   11   13      0.30      0.00
   -4   11   13      0.48      0.00
   -3   11   13      1.66      0.00
   -2   11   13     -0.06      0.00
   -1   11   13     -1.92      0.00
    0   11   13      0.19      0.00
    1   11   13      1.36      0.00
    2   11   13      0.11      0.00
    3   11   13      0.81      0.00
    4   11   13     -1.01      0.00
   -6   12   13     -2.09      0.00
   -5   12   13      0.81      0.00
   -4   12   13      0.98      0.00
   -3   12   13      1.71      0.00
   -2   12   13     -1.45      0.00
   -1   12   13      1.58      0.00
    0   12   13     -0.51      0.00
    1   12   13      1.25      0.00
    2   12   13      0.83      0.00
    3   12   13      0.43      0.00
    4   12   13      1.40      0.00
   -5   13   13     -0.55      0.00
   -4   13   13      0.95      0.00
   -3   13   13      0.19      0.00
   -2   13   13      1.06      0.00
   -1   13   13     -0.12      0.00
    0   13   13      0.60      0.00
    1   13   13      0.32      0.00
    2   13   13      0.35      0.00
    3   13   13      0.57      0.00
   -5   14   13      0.32      0.00
   -4   14   13      0.29      0.00
   -3   14   13      1.73      0.00
   -2   14   13     -0.60      0.00
   -1   14   13      1.48      0.00
    0   14   13     -1.03      0.00
    1   14   13      0.11      0.00
    2   14   13      0.99      0.00
    3   14   13      1.49      0.00
   -5   15   13     -0.84      0.00
   -4   15   13      0.95      0.00
   -3   15   13     -0.76      0.00
   -2   15   13      2.40      0.00
   -1   15   13     -0.31      0.00
    0   15   13      0.29      0.00
    1   15   13     -0.07      0.00
    2   15   13      0.32      0.00
    3   15   13      1.22      0.00
   -4   16   13     -0.62      0.00
   -3   16   13      1.30      0.00
   -2   16   13      0.07      0.00
   -1   16   13      1.34      0.00
    0   16   13     -0.49      0.00
    1   16   13      0.38      0.00
    2   16   13      1.06      0.00
   -4   17   13      0.64      0.00
   -3   17   13     -0.06      0.00
   -2   17   13      2.84      0.00
   -1   17   13     -1.31      0.00
    0   17   13     -0.07      0.00
    1   17   13     -0.14      0.00
    2   17   13     -0.35      0.00
   -3   18   13      0.81      0.00
   -2   18   13      0.13      0.00
   -1   18   13      0.65      0.00
    0   18   13      0.37      0.00
    1   18   13      0.67      0.00
   -2   19   13      2.02      0.00
   -1   19   13     -1.41      0.00
    0   19   13      0.00      0.00
   -6    0   14     -0.07      0.00
   -4    0   14     -4.00      0.00
   -2    0   14     -0.98      0.00
    0    0   14     -0.77      0.00
    2    0   14     -2.87      0.00
    4    0   14      1.45      0.00
   -6    1   14      0.48      0.00
   -5    1   14     -0.56      0.00
   -4    1   14      0.01      0.00
   -3    1   14     -2.74      0.00
   -2    1   14      0.39      0.00
   -1    1   14      0.76      0.00
    0    1   14      0.55      0.00
    1    1   14     -3.64      0.00
    2    1   14      0.15      0.00
    3    1   14     -0.52      0.00
    4    1   14     -1.82      0.00
   -6    2   14      0.46      0.00
   -5    2   14      0.82      0.00
   -4    2   14     -3.65      0.00
   -3    2   14      0.62      0.00
   -2    2   14     -0.50      0.00
   -1    2   14     -1.64      0.00
    0    2   14     -1.39      0.00
    1    2   14     -1.40      0.00
    2    2   14     -3.72      0.00
    3    2   14      1.39      0.00
    4    2   14      1.19      0.00
   -6    3   14      0.81      0.00
   -5    3   14     -1.02      0.00
   -4    3   14      0.35      0.00
   -3    3   14     -2.89      0.00
   -2    3   14      0.30      0.00
   -1    3   14      0.51      0.00
    0    3   14      0.67      0.00
    1    3   14     -1.55      0.00
    2    3   14      0.83      0.00
    3    3   14     -0.93      0.00
    4    3   14     -2.82      0.00
   -6    4   14      0.49      0.00
   -5    4   14      1.22      0.00
   -4    4   14     -2.61      0.00
   -3    4   14      0.11      0.00
   -2    4   14     -0.34      0.00
   -1    4   14     -1.92      0.00
    0    4   14     -1.63      0.00
    1    4   14     -1.79      0.00
    2    4   14     -3.77      0.00
    3    4   14      1.31      0.00
    4    4   14      0.64      0.00
   -6    5   14      0.31      0.00
   -5    5   14     -1.39      0.00
   -4    5   14      1.46      0.00
   -3    5   14     -2.04      0.00
   -2    5   14     -1.11      0.00
   -1    5   14      0.14      0.00
    0    5   14      1.14      0.00
    1    5   14     -1.05      0.00
    2    5   14      1.28      0.00
    3    5   14     -1.40      0.00
    4    5   14     -0.41      0.00
   -6    6   14     -0.10      0.00
   -5    6   14      0.93      0.00
   -4    6   14     -1.42      0.00
   -3    6   14     -1.27      0.00
   -2    6   14     -0.96      0.00
   -1    6   14     -2.48      0.00
    0    6   14     -0.54      0.00
    1    6   14     -1.07      0.00
    2    6   14     -1.88      0.00
    3    6   14      0.87      0.00
    4    6   14     -0.26      0.00
   -6    7   14     -0.04      0.00
   -5    7   14     -2.00      0.00
   -4    7   14      2.10      0.00
   -3    7   14     -0.27      0.00
   -2    7   14     -2.82      0.00
   -1    7   14     -0.66      0.00
    0    7   14      2.98      0.00
    1    7   14     -1.21      0.00
    2    7   14      0.39      0.00
    3    7   14     -1.27      0.00
    4    7   14      1.08      0.00
   -6    8   14      0.45      0.00
   -5    8   14      0.99      0.00
   -4    8   14     -0.92      0.00
   -3    8   14     -2.38      0.00
   -2    8   14     -1.21      0.00
   -1    8   14     -2.74      0.00
    0    8   14      0.51      0.00
    1    8   14      0.30      0.00
    2    8   14     -1.13      0.00
    3    8   14      1.46      0.00
    4    8   14     -0.41      0.00
   -6    9   14      0.08      0.00
   -5    9   14     -1.99      0.00
   -4    9   14      0.53      0.00
   -3    9   14      1.13      0.00
   -2    9   14     -3.17      0.00
   -1    9   14     -0.92      0.00
    0    9   14      3.40      0.00
    1    9   14     -0.34      0.00
    2    9   14     -0.52      0.00
    3    9   14     -0.62      0.00
    4    9   14      0.73      0.00
   -5   10   14      1.48      0.00
   -4   10   14     -0.54      0.00
   -3   10   14     -2.80      0.00
   -2   10   14     -1.24      0.00
   -1   10   14     -1.49      0.00
    0   10   14      0.69      0.00
    1   10   14      1.11      0.00
    2   10   14     -1.62      0.00
    3   10   14      1.55      0.00
   -5   11   14     -0.48      0.00
   -4   11   14     -1.48      0.00
   -3   11   14      1.28      0.00
   -2   11   14     -2.29      0.00
   -1   11   14      0.13      0.00
    0   11   14      2.01      0.00
    1   11   14      0.10      0.00
    2   11   14     -0.50      0.00
    3   11   14      0.18      0.00
   -5   12   14      0.81      0.00
   -4   12   14      0.11      0.00
   -3   12   14     -2.64      0.00
   -2   12   14     -0.70      0.00
   -1   12   14      0.31      0.00
    0   12   14      0.40      0.00
    1   12   14      0.79      0.00
    2   12   14     -0.86      0.00
    3   12   14      0.78      0.00
   -4   13   14     -1.57      0.00
   -3   13   14      1.10      0.00
   -2   13   14     -1.42      0.00
   -1   13   14      0.80      0.00
    0   13   14      0.91      0.00
    1   13   14     -0.38      0.00
    2   13   14     -0.52      0.00
   -4   14   14      0.56      0.00
   -3   14   14     -2.11      0.00
   -2   14   14      0.75      0.00
   -1   14   14      0.82      0.00
    0   14   14      0.02      0.00
    1   14   14      0.21      0.00
    2   14   14      0.28      0.00
   -4   15   14     -0.85      0.00
   -3   15   14      0.81      0.00
   -2   15   14     -0.91      0.00
   -1   15   14      0.73      0.00
    0   15   14      0.47      0.00
    1   15   14     -0.32      0.00
   -2   16   14      1.81      0.00
   -1   16   14      0.14      0.00
    0   16   14     -0.22      0.00
    1   16   14     -0.19      0.00
   -2   17   14     -0.94      0.00
   -1   17   14      0.35      0.00
    0   17   14      0.29      0.00
   -5    0   15     -1.18      0.00
   -3    0   15      1.36      0.00
   -1    0   15     -1.32      0.00
    1    0   15     -4.25      0.00
    3    0   15     -0.78      0.00
   -6    1   15     -1.18      0.00
   -5    1   15      0.11      0.00
   -4    1   15     -1.54      0.00
   -3    1   15      0.54      0.00
   -2    1   15      0.23      0.00
   -1    1   15     -0.71      0.00
    0    1   15     -2.77      0.00
    1    1   15     -0.82      0.00
    2    1   15     -3.25      0.00
    3    1   15      0.34      0.00
    4    1   15      2.05      0.00
   -6    2   15      0.18      0.00
   -5    2   15     -1.41      0.00
   -4    2   15      0.08      0.00
   -3    2   15      0.98      0.00
   -2    2   15     -0.02      0.00
   -1    2   15     -1.49      0.00
    0    2   15      1.28      0.00
    1    2   15     -3.03      0.00
    2    2   15     -0.51      0.00
    3    2   15     -0.22      0.00
   -6    3   15     -0.66      0.00
   -5    3   15      0.52      0.00
   -4    3   15     -1.15      0.00
   -3    3   15      0.53      0.00
   -2    3   15      0.48      0.00
   -1    3   15     -1.24      0.00
    0    3   15     -2.76      0.00
    1    3   15     -1.29      0.00
    2    3   15     -3.77      0.00
    3    3   15     -0.26      0.00
   -6    4   15      0.88      0.00
   -5    4   15     -1.46      0.00
   -4    4   15     -0.58      0.00
   -3    4   15      0.75      0.00
   -2    4   15      0.32      0.00
   -1    4   15     -1.30      0.00
    0    4   15      0.87      0.00
    1    4   15     -1.74      0.00
    2    4   15     -0.26      0.00
    3    4   15      0.28      0.00
   -5    5   15      0.80      0.00
   -4    5   15     -1.15      0.00
   -3    5   15     -1.25      0.00
   -2    5   15      0.19      0.00
   -1    5   15     -1.09      0.00
    0    5   15     -2.28      0.00
    1    5   15     -1.02      0.00
    2    5   15     -2.51      0.00
    3    5   15     -1.51      0.00
   -5    6   15     -1.64      0.00
   -4    6   15     -0.97      0.00
   -3    6   15      0.92      0.00
   -2    6   15      0.04      0.00
   -1    6   15     -0.82      0.00
    0    6   15      1.31      0.00
    1    6   15     -1.97      0.00
    2    6   15      0.01      0.00
    3    6   15      0.17      0.00
   -5    7   15      0.41      0.00
   -4    7   15     -0.56      0.00
   -3    7   15     -2.98      0.00
   -2    7   15     -0.39      0.00
   -1    7   15     -1.07      0.00
    0    7   15     -0.98      0.00
    1    7   15     -1.29      0.00
    2    7   15     -0.90      0.00
    3    7   15     -0.41      0.00
   -5    8   15     -2.26      0.00
   -4    8   15     -1.41      0.00
   -3    8   15      0.87      0.00
   -2    8   15     -0.74      0.00
   -1    8   15     -0.56      0.00
    0    8   15      2.41      0.00
    1    8   15     -1.96      0.00
    2    8   15     -0.55      0.00
    3    8   15      0.48      0.00
   -5    9   15     -0.08      0.00
   -4    9   15      0.28      0.00
   -3    9   15     -3.21      0.00
   -2    9   15     -1.09      0.00
   -1    9   15     -0.81      0.00
    0    9   15      0.29      0.00
    1    9   15     -1.02      0.00
    2    9   15     -0.82      0.00
    3    9   15      1.38      0.00
   -5   10   15     -1.52      0.00
   -4   10   15     -2.71      0.00
   -3   10   15      0.51      0.00
   -2   10   15     -0.52      0.00
   -1   10   15      0.32      0.00
    0   10   15      2.21      0.00
    1   10   15     -1.57      0.00
    2   10   15     -1.31      0.00
   -4   11   15      0.22      0.00
   -3   11   15     -2.38      0.00
   -2   11   15     -1.31      0.00
   -1   11   15      0.10      0.00
    0   11   15      0.42      0.00
    1   11   15     -0.36      0.00
    2   11   15     -0.95      0.00
   -4   12   15     -3.10      0.00
   -3   12   15      0.37      0.00
   -2   12   15     -0.02      0.00
   -1   12   15      1.13      0.00
    0   12   15      1.20      0.00
    1   12   15     -1.68      0.00
    2   12   15     -1.45      0.00
   -3   13   15     -1.48      0.00
   -2   13   15     -0.47      0.00
   -1   13   15      1.06      0.00
    0   13   15      0.08      0.00
    1   13   15     -0.39      0.00
   -3   14   15      0.47      0.00
   -2   14   15     -0.01      0.00
   -1   14   15      0.66      0.00
    0   14   15      0.41      0.00
   -2   15   15      0.96      0.00
   -1   15   15      1.02      0.00
   -4    0   16      1.41      0.00
   -2    0   16      0.70      0.00
    0    0   16     -1.47      0.00
    2    0   16     -1.76      0.00
   -5    1   16      0.74      0.00
   -4    1   16     -0.19      0.00
   -3    1   16      2.76      0.00
   -2    1   16      0.10      0.00
   -1    1   16     -1.11      0.00
    0    1   16      0.98      0.00
    1    1   16     -2.32      0.00
    2    1   16     -0.55      0.00
    3    1   16     -0.29      0.00
   -5    2   16      0.44      0.00
   -4    2   16      1.49      0.00
   -3    2   16      0.52      0.00
   -2    2   16      0.57      0.00
   -1    2   16     -0.18      0.00
    0    2   16     -1.04      0.00
    1    2   16     -0.65      0.00
    2    2   16     -2.72      0.00
   -5    3   16     -0.17      0.00
   -4    3   16     -0.37      0.00
   -3    3   16      2.75      0.00
   -2    3   16      0.59      0.00
   -1    3   16     -1.34      0.00
    0    3   16      1.56      0.00
    1    3   16     -1.50      0.00
    2    3   16     -1.50      0.00
   -5    4   16     -0.21      0.00
   -4    4   16      1.00      0.00
   -3    4   16      0.73      0.00
   -2    4   16      0.10      0.00
   -1    4   16     -0.87      0.00
    0    4   16     -0.86      0.00
    1    4   16     -0.21      0.00
    2    4   16     -2.74      0.00
   -5    5   16     -0.22      0.00
   -4    5   16     -0.74      0.00
   -3    5   16      2.47      0.00
   -2    5   16      1.31      0.00
   -1    5   16     -0.89      0.00
    0    5   16      1.15      0.00
    1    5   16     -0.80      0.00
    2    5   16     -1.49      0.00
   -4    6   16      0.46      0.00
   -3    6   16      0.22      0.00
   -2    6   16     -0.05      0.00
   -1    6   16     -1.76      0.00
    0    6   16     -1.21      0.00
    1    6   16     -0.51      0.00
    2    6   16     -0.35      0.00
   -4    7   16     -1.23      0.00
   -3    7   16      0.99      0.00
   -2    7   16      1.34      0.00
   -1    7   16     -0.17      0.00
    0    7   16      1.24      0.00
    1    7   16     -0.83      0.00
    2    7   16     -0.84      0.00
   -4    8   16      0.72      0.00
   -3    8   16     -0.41      0.00
   -2    8   16      0.09      0.00
   -1    8   16     -1.94      0.00
    0    8   16     -0.72      0.00
    1    8   16     -1.04      0.00
    2    8   16      0.88      0.00
   -4    9   16     -1.42      0.00
   -3    9   16     -0.39      0.00
   -2    9   16      0.94      0.00
   -1    9   16      0.70      0.00
    0    9   16      1.02      0.00
    1    9   16     -1.28      0.00
   -3   10   16     -0.33      0.00
   -2   10   16     -0.14      0.00
   -1   10   16     -1.41      0.00
    0   10   16     -0.06      0.00
    1   10   16     -0.74      0.00
   -3   11   16     -0.48      0.00
   -2   11   16      0.61      0.00
   -1   11   16      1.42      0.00
    0   11   16      0.31      0.00
   -2   12   16     -0.22      0.00
   -1   12   16     -0.21      0.00
    0   12   16     -0.11      0.00
   -3    0   17      2.48      0.00
   -1    0   17     -0.45      0.00
    1    0   17     -0.71      0.00
   -4    1   17      1.22      0.00
   -3    1   17      0.08      0.00
   -2    1   17      1.32      0.00
   -1    1   17      0.33      0.00
    0    1   17      0.05      0.00
    1    1   17     -0.34      0.00
   -4    2   17      0.12      0.00
   -3    2   17      1.99      0.00
   -2    2   17      0.47      0.00
   -1    2   17     -0.33      0.00
    0    2   17      0.91      0.00
    1    2   17     -0.77      0.00
   -3    3   17      0.37      0.00
   -2    3   17      0.43      0.00
   -1    3   17      0.14      0.00
    0    3   17      0.25      0.00
    1    3   17     -0.13      0.00
   -3    4   17      1.73      0.00
   -2    4   17      0.91      0.00
   -1    4   17      0.12      0.00
    0    4   17      1.73      0.00
    1    4   17     -0.49      0.00
   -3    5   17      1.11      0.00
   -2    5   17     -0.35      0.00
   -1    5   17     -1.32      0.00
    0    5   17     -0.33      0.00
    1    5   17      0.37      0.00
   -3    6   17      1.47      0.00
   -2    6   17      0.85      0.00
   -1    6   17      0.20      0.00
    0    6   17      2.09      0.00
   -2    7   17      0.27      0.00
   -1    7   17     -2.35      0.00
    0    7   17     -0.61      0.00
   -2    8   17      0.33      0.00
   -1    8   17      0.08      0.00
    9    9    0      0.52      0.00
    7   19    0      2.37      0.00
    6   22    0      1.86      0.00
    5   24    0     -0.80      0.00
    3   27    0      0.24      0.00
    1   28    0     -0.80      0.00
   -9   10    1     -1.01      0.00
    8   15    1      0.09      0.00
    7   19    1     -0.03      0.00
   -6   22    1     -0.36      0.00
   -5   24    1      1.79      0.00
    5   24    1      1.86      0.00
   -3   27    1      0.15      0.00
   -1   28    1      0.14      0.00
    1   28    1     -0.02      0.00
    9    7    2      1.85      0.00
   -9   10    2     -1.37      0.00
   -6   22    2      1.29      0.00
   -5   24    2      0.11      0.00
   -1   28    2      0.63      0.00
    0   28    2      0.48      0.00
    1   28    2      0.06      0.00
    9    5    3      2.06      0.00
   -9   10    3     -1.95      0.00
    7   18    3     -1.29      0.00
    6   21    3     -1.10      0.00
   -6   22    3     -0.38      0.00
    5   23    3      1.18      0.00
   -5   24    3     -0.71      0.00
    4   25    3      0.08      0.00
    2   27    3      0.03      0.00
    0   28    3      0.53      0.00
    9    1    4     -0.33      0.00
    9    2    4      1.42      0.00
   -9   10    4      0.32      0.00
    7   17    4     -1.83      0.00
   -7   19    4     -0.89      0.00
   -2   27    4     -0.92      0.00
   -9    9    5      0.51      0.00
    8   11    5      0.18      0.00
   -8   15    5     -0.77      0.00
    7   16    5     -1.62      0.00
    5   22    5      0.34      0.00
    4   24    5     -1.28      0.00
   -4   25    5     -0.04      0.00
   -3   26    5      0.92      0.00
   -1   27    5      0.37      0.00
    0   27    5     -0.31      0.00
    1   27    5     -0.08      0.00
   -9    8    6     -0.71      0.00
    8    9    6     -1.71      0.00
    7   15    6     -0.59      0.00
   -6   21    6      1.37      0.00
    5   21    6      0.49      0.00
   -5   23    6      0.12      0.00
    4   23    6     -0.40      0.00
    8    6    7      0.55      0.00
   -9    7    7     -1.57      0.00
    6   17    7      0.12      0.00
   -4   24    7      0.21      0.00
    3   24    7     -0.57      0.00
   -3   25    7      1.49      0.00
    2   25    7      0.38      0.00
   -1   26    7     -1.48      0.00
    0   26    7      0.33      0.00
   -9    4    8      0.68      0.00
   -9    5    8     -0.34      0.00
    6   15    8     -0.80      0.00
    6   16    8      0.26      0.00
   -7   17    8      0.99      0.00
    5   19    8      1.48      0.00
    3   23    8     -0.66      0.00
    2   24    8      0.49      0.00
   -2   25    8     -0.51      0.00
    1   25    8     -0.53      0.00
    7    9    9      1.37      0.00
   -8   11    9     -0.30      0.00
   -7   16    9      0.63      0.00
    4   20    9     -0.12      0.00
   -5   21    9      0.01      0.00
    3   22    9     -0.28      0.00
    2   23    9      0.35      0.00
   -2   24    9     -0.09      0.00
    1   24    9     -1.69      0.00
    7    4   10      0.82      0.00
    7    5   10     -2.79      0.00
    6   12   10      0.71      0.00
    5   16   10     -0.31      0.00
    4   19   10     -0.68      0.00
   -5   20   10      1.02      0.00
    2   22   10      0.61      0.00
    1   23   10     -1.73      0.00
   -8    7   11     -0.95      0.00
    6    9   11      1.58      0.00
   -7   13   11     -0.27      0.00
    5   14   11      0.29      0.00
   -6   16   11      0.68      0.00
    4   17   11      0.66      0.00
   -2   22   11      0.02      0.00
   -8    0   12      2.24      0.00
   -8    1   12      0.04      0.00
   -8    2   12      1.89      0.00
   -8    3   12     -0.02      0.00
    6    4   12      2.17      0.00
    6    5   12     -1.47      0.00
   -7   11   12      0.27      0.00
    4   15   12      1.20      0.00
   -5   17   12     -2.10      0.00
   -4   19   12     -1.41      0.00
    2   19   12      2.26      0.00
   -3   20   12      0.26      0.00
   -2   21   12      0.36      0.00
   -1   21   12      1.22      0.00
    0   21   12      0.59      0.00
   -7    8   13      1.15      0.00
    5    8   13     -0.30      0.00
    4   13   13     -0.45      0.00
   -7    1   14      0.81      0.00
   -7    2   14     -0.91      0.00
   -7    3   14      0.91      0.00
   -6   10   14      0.58      0.00
   -5   13   14      0.67      0.00
    3   13   14      0.68      0.00
    2   15   14     -0.36      0.00
   -3   16   14     -1.01      0.00
   -3   17   14      0.46      0.00
    4    2   15     -2.48      0.00
    4    3   15      1.26      0.00
    4    4   15     -1.99      0.00
   -6    5   15     -0.66      0.00
   -6    6   15      0.91      0.00
    3   10   15      1.06      0.00
   -4   13   15     -0.07      0.00
    1   14   15     -1.40      0.00
    0   15   15     -0.22      0.00
    3    2   16     -0.88      0.00
    3    3   16      0.58      0.00
    3    4   16     -1.79      0.00
   -5    6   16     -0.40      0.00
    2    9   16     -0.76      0.00
   -4   10   16      0.61      0.00
    1   11   16     -1.45      0.00
   -3   12   16      0.07      0.00
   -2   13   16      0.11      0.00
   -1   13   16      0.99      0.00
   -4    3   17      1.28      0.00
   -4    4   17      0.23      0.00
   -4    5   17      0.69      0.00
    1    6   17     -0.03      0.00
   -3    7   17      1.50      0.00
   -3    8   17      0.21      0.00
    0    8   17      1.44      0.00
   -2    9   17      0.98      0.00
   -1    9   17     -2.11      0.00
    0    0    0      0.00      0.00
# SQUEEZE RESULTS (Version = 150216)
# Note: Data are Listed for all Voids in the P1 Unit Cell
# i.e. Centre of Gravity, Solvent Accessible Volume,
# Recovered number of Electrons in the Void and
# Details about the Squeezed Material
loop_
  _platon_squeeze_void_nr
  _platon_squeeze_void_average_x
  _platon_squeeze_void_average_y
  _platon_squeeze_void_average_z
  _platon_squeeze_void_volume
  _platon_squeeze_void_count_electrons
  _platon_squeeze_void_content
   1 -0.021  0.000  0.000       545       120 ' '
   2 -0.008  0.500  0.500       545       120 ' '
   3  0.228  0.134  0.536        16        -1 ' '
   4  0.271  0.634  0.964        17        -1 ' '
   5  0.728  0.366  0.036        16        -1 ' '
   6  0.771  0.866  0.464        16        -1 ' '
_platon_squeeze_void_probe_radius                  1.20
_platon_squeeze_details
)
TITL cu_Jasti24P 21/n       R = 0.15
CELL    9.6588   28.3941   18.0364     90.00     98.16     90.00
SPGR P21/n
# Solvent Accessible Volume =      1150
# Electrons Found in S.A.V. =       239
# Note: Atoms in Void as Cxxx and Qxxx all others
C101 0.314 0.485 0.281 !       4.95 eA-3
C102 0.260 0.067 0.017 !       2.42 eA-3
C103 0.095 0.009 0.177 !       1.86 eA-3
C104 0.555 0.484 0.396 !       1.71 eA-3
C105 0.438 0.530 0.384 !       1.56 eA-3
C106 0.918 0.996 0.159 !       1.48 eA-3
C107 0.345 0.503 0.407 !       1.41 eA-3
C108 0.735 0.527 0.423 !       1.24 eA-3
C109 0.473 0.933 0.016 !       1.15 eA-3
C110 0.709 0.464 0.442 !       0.94 eA-3
C111 0.214 0.404 0.297 !       0.71 eA-3
Q112 0.321 0.533 0.061 !       0.52 eA-3
Q113 0.911 0.723 0.327 !       0.51 eA-3
Q114 0.133 0.907 0.450 !       0.50 eA-3
)
;
_shelx_fab_checksum              88460
